# Supplementary material for: Histological and molecular responses of Vigna angularis to Uromyces vignae infection
Source: BMC Plant Biol. 2022 Oct 14;22:489. doi: 10.1186/s12870-022-03869-2 (PMC9563176; doi:10.1186/s12870-022-03869-2)
Supplement: Supplementary file 2 — Supplementary Material 2 [file 12870_2022_3869_MOESM2_ESM.xlsx]

## Sheet: CK_24-VS-Phi_24.DEGseq_Method.G
Table S2 List of the differentially expressed genes (DEGs) in infected leaf versus control at 24 hpi
GeneID	Relative Expression		log2FoldChange(24_hpi/24_CK)	Q-value	Up-Down-Regulation (24_hpi/24_CK)	Description
	24_CK	24_hpi
108318681	35	145	1.76376	5.21271e-13	Up	PREDICTED: Vigna angularis receptor-like protein kinase (LOC108318681), mRNA
108336423	0	112.92	7.53229	1.08164e-23	Up	PREDICTED: Vigna angularis pathogenesis-related protein 2-like (LOC108336423), mRNA
108346480	0	66.96	6.77836	2.55139e-15	Up	PREDICTED: Vigna angularis uncharacterized LOC108346480 (LOC108346480), mRNA
108335256	3.47	256.63	5.92174	4.26877e-56	Up	PREDICTED: Vigna angularis probable mannitol dehydrogenase (LOC108335256), mRNA
108323087	0	32.02	5.71403	2.90524e-08	Up	PREDICTED: Vigna angularis phosphoribosylaminoimidazole carboxylase, chloroplastic (LOC108323087), mRNA
108336565	0	31	5.66733	4.80162e-08	Up	PREDICTED: Vigna angularis protein LURP-one-related 10-like (LOC108336565), mRNA
108346383	0	28.27	5.50576	1.88804e-07	Up	PREDICTED: Vigna angularis NAC domain-containing protein 62-like (LOC108346383), transcript variant X2, mRNA;PREDICTED: Vigna angularis NAC domain-containing protein 62-like (LOC108346383), transcript variant X1, mRNA
108339962	0	27.4	5.48924	2.89878e-07	Up	PREDICTED: Vigna angularis lignin-forming anionic peroxidase-like (LOC108339962), mRNA
108324757	0	26.95	5.46534	3.63563e-07	Up	PREDICTED: Vigna angularis carboxylesterase 1-like (LOC108324757), mRNA
108339909	0	25.9	5.40801	6.17498e-07	Up	PREDICTED: Vigna angularis secoisolariciresinol dehydrogenase-like (LOC108339909), transcript variant X1, mRNA;PREDICTED: Vigna angularis secoisolariciresinol dehydrogenase-like (LOC108339909), transcript variant X2, mRNA
108322670	0	23	5.23669	2.69704e-06	Up	PREDICTED: Vigna angularis uncharacterized LOC108322670 (LOC108322670), mRNA
108328814	1	43	5.1394	1.74988e-10	Up	PREDICTED: Vigna angularis E3 ubiquitin-protein ligase RHA2B-like (LOC108328814), mRNA
108339355	15	612	5.06363	6.69092e-130	Up	PREDICTED: Vigna angularis protein PIN-LIKES 3-like (LOC108339355), mRNA
108337137	5	199	5.02783	4.42014e-43	Up	PREDICTED: Vigna angularis probable flavin-containing monooxygenase 1 (LOC108337137), mRNA
108331510	4.78	186.25	4.99722	2.40402e-40	Up	PREDICTED: Vigna angularis eukaryotic translation initiation factor 3 subunit B-like (LOC108331510), mRNA
108332713	0	19	4.96106	2.1258e-05	Up	PREDICTED: Vigna angularis probable WRKY transcription factor 70 (LOC108332713), mRNA
108342693	40	1480	4.92258	0	Up	PREDICTED: Vigna angularis ethylene-responsive transcription factor ERF096-like (LOC108342693), mRNA
108322622	8	292	4.90296	3.92861e-62	Up	PREDICTED: Vigna angularis EG45-like domain containing protein (LOC108322622), mRNA
108340053	2	71	4.86288	3.76617e-16	Up	PREDICTED: Vigna angularis uncharacterized LOC108340053 (LOC108340053), mRNA
108321960	0	17.1	4.80906	5.76969e-05	Up	PREDICTED: Vigna angularis monocopper oxidase-like protein SKU5 (LOC108321960), mRNA
108345456	0	17	4.80059	6.07994e-05	Up	PREDICTED: Vigna angularis LOB domain-containing protein 4-like (LOC108345456), mRNA
108340123	0	16.87	4.78952	6.50573e-05	Up	PREDICTED: Vigna angularis auxin-induced protein X10A-like (LOC108340123), mRNA
108329262	0	16.06	4.71853	9.95693e-05	Up	PREDICTED: Vigna angularis pentatricopeptide repeat-containing protein At5g14080 (LOC108329262), transcript variant X1, mRNA;PREDICTED: Vigna angularis pentatricopeptide repeat-containing protein At5g14080 (LOC108329262), transcript variant X2, mRNA
108342629	1	32	4.71313	5.27614e-08	Up	PREDICTED: Vigna angularis basic form of pathogenesis-related protein 1-like (LOC108342629), mRNA
108325101	4	120	4.62002	7.48548e-26	Up	PREDICTED: Vigna angularis ABC transporter G family member 11-like (LOC108325101), transcript variant X2, mRNA;PREDICTED: Vigna angularis ABC transporter G family member 11-like (LOC108325101), transcript variant X1, mRNA
108342510	0	14.98	4.6181	0.000176372	Up	PREDICTED: Vigna angularis heat shock 70 kDa protein, mitochondrial (LOC108342510), mRNA
108320353	6	177	4.59577	2.2307e-37	Up	PREDICTED: Vigna angularis 1-aminocyclopropane-1-carboxylate synthase-like (LOC108320353), mRNA
108344190	0	14.61	4.58202	0.000214335	Up	PREDICTED: Vigna angularis cyclic dof factor 3-like (LOC108344190), mRNA
108347138	1	27	4.46802	7.40878e-07	Up	PREDICTED: Vigna angularis protein DMR6-LIKE OXYGENASE 2-like (LOC108347138), transcript variant X2, mRNA;PREDICTED: Vigna angularis protein DMR6-LIKE OXYGENASE 2-like (LOC108347138), transcript variant X1, mRNA
108345275	1	26	4.41357	1.26043e-06	Up	PREDICTED: Vigna angularis transcriptional activator Myb (LOC108345275), mRNA
108329792	0	13	4.41357	0.000506469	Up	PREDICTED: Vigna angularis protein NRT1/ PTR FAMILY 2.8 (LOC108329792), mRNA
108321190	0	13	4.41357	0.000506469	Up	PREDICTED: Vigna angularis gibberellin 3-beta-dioxygenase 4-like (LOC108321190), mRNA
108341723	0	12.99	4.41246	0.000509245	Up	PREDICTED: Vigna angularis high affinity sulfate transporter 2-like (LOC108341723), mRNA
108325713	60	1531	4.3865	0	Up	PREDICTED: Vigna angularis probable acetyltransferase NATA1-like (LOC108325713), mRNA
108325564	3	76	4.3761	1.55533e-16	Up	PREDICTED: Vigna angularis LOB domain-containing protein 1-like (LOC108325564), mRNA
108339251	179	4534	4.37588	0	Up	PREDICTED: Vigna angularis transmembrane protein 45A-like (LOC108339251), mRNA
108323501	1	25	4.35699	2.13557e-06	Up	PREDICTED: Vigna angularis probable pectinesterase 29 (LOC108323501), mRNA
108340646	0	12	4.29809	0.000864568	Up	PREDICTED: Vigna angularis uncharacterized LOC108340646 (LOC108340646), mRNA
108337633	2	48	4.29809	6.85227e-11	Up	PREDICTED: Vigna angularis uncharacterized LOC108337633 (LOC108337633), mRNA
108330030	0	12	4.29809	0.000864568	Up	PREDICTED: Vigna angularis cytochrome P450 734A1-like (LOC108330030), mRNA
108329989	0	12	4.29809	0.000864568	Up	PREDICTED: Vigna angularis pentatricopeptide repeat-containing protein At2g21090-like (LOC108329989), mRNA
108339728	4	94	4.26772	7.09058e-20	Up	PREDICTED: Vigna angularis coatomer subunit delta-like (LOC108339728), mRNA
108341180	3	64	4.12817	9.10695e-14	Up	PREDICTED: Vigna angularis 21 kDa protein-like (LOC108341180), mRNA
108319622	24.79	522.03	4.10943	7.29882e-102	Up	PREDICTED: Vigna angularis tropinone reductase homolog At2g29150-like (LOC108319622), transcript variant X2, mRNA;PREDICTED: Vigna angularis tropinone reductase homolog At2g29150-like (LOC108319622), transcript variant X1, mRNA;PREDICTED: Vigna angularis tropinone reductase homolog At2g29150-like (LOC108319622), transcript variant X3, mRNA
108330542	7.14	142.08	4.02777	2.05291e-28	Up	PREDICTED: Vigna angularis glucose-1-phosphate adenylyltransferase large subunit 3, chloroplastic-like (LOC108330542), mRNA
108329570	117	2183	3.93486	0	Up	PREDICTED: Vigna angularis probable galactinol--sucrose galactosyltransferase 2 (LOC108329570), transcript variant X2, mRNA;PREDICTED: Vigna angularis probable galactinol--sucrose galactosyltransferase 2 (LOC108329570), transcript variant X1, mRNA;PREDICTED: Vigna angularis probable galactinol--sucrose galactosyltransferase 2 (LOC108329570), transcript variant X3, mRNA
108324615	1	18	3.88306	8.96985e-05	Up	PREDICTED: Vigna angularis uncharacterized LOC108324615 (LOC108324615), mRNA
108324361	2	35	3.84241	6.82497e-08	Up	PREDICTED: Vigna angularis ethylene-responsive transcription factor 1B (LOC108324361), mRNA
108322888	3.99	67.9	3.80208	7.33478e-14	Up	PREDICTED: Vigna angularis probable purine permease 11 (LOC108322888), mRNA
108347163	1	17	3.80059	0.00015275	Up	PREDICTED: Vigna angularis anthranilate N-methyltransferase-like (LOC108347163), mRNA
108335308	7.53	127.37	3.79336	1.05748e-24	Up	PREDICTED: Vigna angularis probable mannitol dehydrogenase (LOC108335308), transcript variant X1, mRNA;PREDICTED: Vigna angularis probable mannitol dehydrogenase (LOC108335308), transcript variant X2, mRNA
108345851	116.3	1900	3.74321	0	Up	PREDICTED: Vigna angularis alpha-dioxygenase 1 (LOC108345851), mRNA
108327477	1.15	18.15	3.6934	0.000109253	Up	PREDICTED: Vigna angularis uncharacterized LOC108327477 (LOC108327477), mRNA
108320566	6	94	3.68276	2.96924e-18	Up	PREDICTED: Vigna angularis mitochondrial arginine transporter BAC2-like (LOC108320566), mRNA
108335386	100	1529	3.64765	9.90954e-274	Up	PREDICTED: Vigna angularis protein PIN-LIKES 7-like (LOC108335386), transcript variant X3, mRNA;PREDICTED: Vigna angularis protein PIN-LIKES 7-like (LOC108335386), transcript variant X2, mRNA;PREDICTED: Vigna angularis protein PIN-LIKES 7-like (LOC108335386), transcript variant X1, mRNA
108337850	1	15	3.62002	0.000444621	Up	PREDICTED: Vigna angularis UPF0496 protein At1g20180 (LOC108337850), mRNA
108328571	1	15	3.62002	0.000444621	Up	PREDICTED: Vigna angularis jasmonate O-methyltransferase-like (LOC108328571), mRNA
108340144	20	297	3.60552	9.07169e-54	Up	PREDICTED: Vigna angularis MLO-like protein 12 (LOC108340144), mRNA
108324382	6	88	3.5876	7.03565e-17	Up	PREDICTED: Vigna angularis ethylene-responsive transcription factor ERF096-like (LOC108324382), mRNA
108328211	4	58	3.57111	1.39437e-11	Up	PREDICTED: Vigna angularis polygalacturonase inhibitor (LOC108328211), mRNA
108338105	39	546	3.52049	5.63493e-96	Up	PREDICTED: Vigna angularis extracellular ribonuclease LE-like (LOC108338105), mRNA
108321122	45.06	630.02	3.51861	1.70197e-110	Up	PREDICTED: Vigna angularis isoflavone 2'-hydroxylase-like (LOC108321122), mRNA
108341698	58	806	3.50979	9.74384e-141	Up	PREDICTED: Vigna angularis uncharacterized LOC108341698 (LOC108341698), mRNA
108335822	268	3708	3.50347	0	Up	PREDICTED: Vigna angularis cytochrome P450 90B1-like (LOC108335822), mRNA
108321625	20	276	3.49973	5.79036e-49	Up	PREDICTED: Vigna angularis uncharacterized LOC108321625 (LOC108321625), mRNA
108347931	58.62	798.25	3.48051	1.7449e-138	Up	PREDICTED: Vigna angularis cytochrome P450 94A1-like (LOC108347931), mRNA
108340066	5	68	3.47867	4.34352e-13	Up	PREDICTED: Vigna angularis MYB-like transcription factor ETC3 (LOC108340066), mRNA
108331267	2	27	3.46802	4.70519e-06	Up	PREDICTED: Vigna angularis auxin-responsive protein SAUR72 (LOC108331267), mRNA
108333023	3	40	3.4501	2.99135e-08	Up	PREDICTED: Vigna angularis probable sulfate transporter 3.4 (LOC108333023), mRNA
108347930	3.91	51.97	3.44557	2.80944e-10	Up	PREDICTED: Vigna angularis cytochrome P450 94A1-like (LOC108347930), mRNA
108336023	37	489	3.43737	1.69001e-84	Up	PREDICTED: Vigna angularis 5'-adenylylsulfate reductase 3, chloroplastic-like (LOC108336023), mRNA
108336920	4	52	3.41357	3.23941e-10	Up	PREDICTED: Vigna angularis calcium uniporter protein 4, mitochondrial (LOC108336920), mRNA
108344579	1.13	14.66	3.41062	0.000671601	Up	PREDICTED: Vigna angularis cytochrome P450 82A4-like (LOC108344579), mRNA
108328569	3.04	37.7	3.34555	1.06793e-07	Up	PREDICTED: Vigna angularis uncharacterized LOC108328569 (LOC108328569), mRNA
108328579	2	24	3.29809	2.25787e-05	Up	PREDICTED: Vigna angularis probable polygalacturonase (LOC108328579), mRNA
108326773	9.83	116.62	3.28161	1.79857e-20	Up	PREDICTED: Vigna angularis uncharacterized LOC108326773 (LOC108326773), mRNA
108335576	15	177	3.27385	2.83785e-30	Up	PREDICTED: Vigna angularis mitogen-activated protein kinase kinase kinase YODA-like (LOC108335576), mRNA
108323511	229	2642	3.24134	0	Up	PREDICTED: Vigna angularis mitogen-activated protein kinase kinase kinase 2 (LOC108323511), mRNA
108338053	10	115	3.23669	5.51076e-20	Up	PREDICTED: Vigna angularis cationic peroxidase 1-like (LOC108338053), mRNA
108328137	36	408	3.21563	6.54071e-67	Up	PREDICTED: Vigna angularis 1-aminocyclopropane-1-carboxylate synthase 1 (LOC108328137), mRNA
108339599	65	722	3.18662	1.87466e-116	Up	PREDICTED: Vigna angularis acidic endochitinase (LOC108339599), transcript variant X1, mRNA;PREDICTED: Vigna angularis acidic endochitinase (LOC108339599), transcript variant X2, mRNA
108343028	198	2191	3.18115	0	Up	PREDICTED: Vigna angularis peroxidase E5-like (LOC108343028), mRNA
108334436	100	1105	3.17911	3.41289e-177	Up	PREDICTED: Vigna angularis internal alternative NAD(P)H-ubiquinone oxidoreductase A2, mitochondrial-like (LOC108334436), transcript variant X2, mRNA;PREDICTED: Vigna angularis internal alternative NAD(P)H-ubiquinone oxidoreductase A2, mitochondrial-like (LOC108334436), transcript variant X1, mRNA
108343153	64	707	3.1787	8.24541e-114	Up	PREDICTED: Vigna angularis cationic peroxidase 1-like (LOC108343153), mRNA
108335541	3	33	3.17256	1.14069e-06	Up	PREDICTED: Vigna angularis zinc finger protein 5-like (LOC108335541), mRNA
108332871	2	22	3.17256	6.39219e-05	Up	PREDICTED: Vigna angularis transcription repressor MYB6-like (LOC108332871), mRNA
108329219	2	22	3.17256	6.39219e-05	Up	PREDICTED: Vigna angularis uncharacterized LOC108329219 (LOC108329219), mRNA
108322531	2	21.49	3.13872	8.33407e-05	Up	PREDICTED: Vigna angularis glycinol 4-dimethylallyltransferase-like (LOC108322531), mRNA
108342707	7	75	3.1346	3.41392e-13	Up	PREDICTED: Vigna angularis uncharacterized LOC108342707 (LOC108342707), mRNA
108325103	110	1166	3.11912	1.01827e-183	Up	PREDICTED: Vigna angularis ethylene-responsive transcription factor ERF110 (LOC108325103), transcript variant X5, mRNA;PREDICTED: Vigna angularis ethylene-responsive transcription factor ERF110 (LOC108325103), transcript variant X2, mRNA;PREDICTED: Vigna angularis ethylene-responsive transcription factor ERF110 (LOC108325103), transcript variant X3, mRNA;PREDICTED: Vigna angularis ethylene-respon…
108341751	9	95	3.11306	3.11701e-16	Up	PREDICTED: Vigna angularis probable glutathione S-transferase parA (LOC108341751), mRNA
108340556	684	7200	3.10906	0	Up	PREDICTED: Vigna angularis NAC domain-containing protein 72-like (LOC108340556), mRNA
108341708	4	42	3.10545	5.71577e-08	Up	PREDICTED: Vigna angularis probably inactive leucine-rich repeat receptor-like protein kinase At5g48380 (LOC108341708), mRNA
108326813	2	21	3.10545	0.00010693	Up	PREDICTED: Vigna angularis uncharacterized LOC108326813 (LOC108326813), mRNA
108319913	6	63	3.10545	3.14029e-11	Up	PREDICTED: Vigna angularis tryptophan synthase beta chain 1-like (LOC108319913), mRNA
108322661	4.04	42.36	3.10341	5.07283e-08	Up	PREDICTED: Vigna angularis probable disease resistance protein At5g66900 (LOC108322661), transcript variant X2, mRNA;PREDICTED: Vigna angularis probable disease resistance protein At5g66900 (LOC108322661), transcript variant X1, mRNA
108321714	47	491	3.09812	1.24318e-77	Up	PREDICTED: Vigna angularis uncharacterized LOC108321714 (LOC108321714), mRNA
108324652	9	94	3.0978	5.19662e-16	Up	PREDICTED: Vigna angularis ethylene-responsive transcription factor ERF098-like (LOC108324652), mRNA
108335941	10.77	111.65	3.08702	1.08682e-18	Up	PREDICTED: Vigna angularis uncharacterized LOC108335941 (LOC108335941), mRNA
108338991	2.67	27.15	3.05917	1.34367e-05	Up	PREDICTED: Vigna angularis protein ZINC INDUCED FACILITATOR-LIKE 1-like (LOC108338991), mRNA
108327782	63	639	3.05552	2.34007e-99	Up	PREDICTED: Vigna angularis tropinone reductase homolog At5g06060-like (LOC108327782), transcript variant X2, mRNA;PREDICTED: Vigna angularis tropinone reductase homolog At5g06060-like (LOC108327782), transcript variant X1, mRNA
108320751	5	50	3.03506	4.77061e-09	Up	PREDICTED: Vigna angularis L-ascorbate oxidase homolog (LOC108320751), mRNA
108347330	14	138	3.0143	2.74775e-22	Up	PREDICTED: Vigna angularis E3 ubiquitin-protein ligase RNF126-A-like (LOC108347330), mRNA
108331915	7	68	2.99324	1.20133e-11	Up	PREDICTED: Vigna angularis squalene monooxygenase-like (LOC108331915), mRNA
108341400	12.99	126.03	2.99143	2.43919e-20	Up	PREDICTED: Vigna angularis uncharacterized LOC108341400 (LOC108341400), mRNA
108323052	43	415	2.98383	1.43561e-63	Up	PREDICTED: Vigna angularis UDP-glycosyltransferase 83A1-like (LOC108323052), mRNA
108321119	78.63	751.54	2.96983	1.5557e-113	Up	PREDICTED: Vigna angularis isoflavone 2'-hydroxylase-like (LOC108321119), mRNA
108323234	167	1594	2.96786	2.95133e-239	Up	PREDICTED: Vigna angularis pleiotropic drug resistance protein 1-like (LOC108323234), mRNA
108322537	11	104.51	2.9612	5.83117e-17	Up	PREDICTED: Vigna angularis glycinol 4-dimethylallyltransferase-like (LOC108322537), mRNA
108331813	188.86	1782.91	2.95198	4.41658e-266	Up	PREDICTED: Vigna angularis glucose-1-phosphate adenylyltransferase large subunit 1-like (LOC108331813), mRNA
108340988	34	316	2.92945	6.81706e-48	Up	PREDICTED: Vigna angularis aldehyde oxidase GLOX-like (LOC108340988), transcript variant X1, mRNA;PREDICTED: Vigna angularis aldehyde oxidase GLOX-like (LOC108340988), transcript variant X2, mRNA
108335262	4	37.17	2.9292	6.65447e-07	Up	PREDICTED: Vigna angularis uncharacterized LOC108335262 (LOC108335262), mRNA
108328349	2.7	24.91	2.91883	4.38885e-05	Up	PREDICTED: Vigna angularis 2-dehydro-3-deoxyphosphooctonate aldolase-like (LOC108328349), transcript variant X2, mRNA;PREDICTED: Vigna angularis 2-dehydro-3-deoxyphosphooctonate aldolase-like (LOC108328349), transcript variant X1, mRNA
108329159	9	83	2.91825	1.36617e-13	Up	PREDICTED: Vigna angularis probable indole-3-acetic acid-amido synthetase GH3.6 (LOC108329159), mRNA
108324376	9	82	2.90076	2.25591e-13	Up	PREDICTED: Vigna angularis ethylene-responsive transcription factor 1B-like (LOC108324376), mRNA
108337267	79	714	2.88913	4.4983e-105	Up	PREDICTED: Vigna angularis probable polyamine oxidase 4 (LOC108337267), transcript variant X2, mRNA;PREDICTED: Vigna angularis probable polyamine oxidase 4 (LOC108337267), transcript variant X1, mRNA
108339366	2	18	2.88306	0.000494049	Up	PREDICTED: Vigna angularis B-box domain protein 30 (LOC108339366), mRNA
108333046	3	27	2.88306	2.41407e-05	Up	PREDICTED: Vigna angularis probable glutathione S-transferase (LOC108333046), mRNA
108327908	101.78	902.34	2.86135	3.48188e-131	Up	PREDICTED: Vigna angularis xyloglucan endotransglucosylase/hydrolase protein 2 (LOC108327908), mRNA
108320647	191.79	1683.24	2.84677	2.11023e-242	Up	PREDICTED: Vigna angularis inorganic pyrophosphatase 2-like (LOC108320647), mRNA
108338027	7.3	64.01	2.84546	1.40774e-10	Up	PREDICTED: Vigna angularis 1-aminocyclopropane-1-carboxylate oxidase-like (LOC108338027), mRNA
108319940	6	52	2.82861	8.03298e-09	Up	PREDICTED: Vigna angularis uncharacterized LOC108319940 (LOC108319940), ncRNA
108345392	285	2463	2.82451	0	Up	PREDICTED: Vigna angularis ethylene-responsive transcription factor 1B-like (LOC108345392), mRNA
108327245	16	138	2.82166	5.73892e-21	Up	PREDICTED: Vigna angularis uncharacterized LOC108327245 (LOC108327245), mRNA
108342633	30	257	2.81187	1.09063e-37	Up	PREDICTED: Vigna angularis protein mago nashi homolog (LOC108342633), mRNA
108319825	4.02	34.19	2.80144	3.03754e-06	Up	PREDICTED: Vigna angularis glucan endo-1,3-beta-glucosidase-like (LOC108319825), mRNA
108346675	247.51	2078.52	2.78313	3.08977e-292	Up	PREDICTED: Vigna angularis cytochrome P450 81E8-like (LOC108346675), mRNA
108335562	41	344	2.78184	1.94549e-49	Up	PREDICTED: Vigna angularis VQ motif-containing protein 29-like (LOC108335562), mRNA
108337657	3	25	2.77203	6.56344e-05	Up	PREDICTED: Vigna angularis germin-like protein subfamily 1 member 1 (LOC108337657), mRNA
108337535	3	25	2.77203	6.56344e-05	Up	PREDICTED: Vigna angularis uncharacterized LOC108337535 (LOC108337535), transcript variant X1, mRNA;PREDICTED: Vigna angularis uncharacterized LOC108337535 (LOC108337535), transcript variant X2, mRNA
108330858	3	25	2.77203	6.56344e-05	Up	PREDICTED: Vigna angularis protein kinase PINOID 2-like (LOC108330858), mRNA
108339549	522	4293	2.753	0	Up	PREDICTED: Vigna angularis isoflavone reductase homolog (LOC108339549), transcript variant X1, mRNA;PREDICTED: Vigna angularis isoflavone reductase homolog (LOC108339549), transcript variant X3, mRNA;PREDICTED: Vigna angularis isoflavone reductase homolog (LOC108339549), transcript variant X2, mRNA
108347883	20	164	2.74876	4.99837e-24	Up	PREDICTED: Vigna angularis LEAF RUST 10 DISEASE-RESISTANCE LOCUS RECEPTOR-LIKE PROTEIN KINASE-like 1.2 (LOC108347883), mRNA
108342557	73	595	2.74005	3.26882e-83	Up	PREDICTED: Vigna angularis protein BONZAI 3 (LOC108342557), mRNA
108335430	45	365	2.73303	1.95379e-51	Up	PREDICTED: Vigna angularis uncharacterized LOC108335430 (LOC108335430), mRNA
108342448	589.04	4769.11	2.73041	0	Up	PREDICTED: Vigna angularis pathogenesis-related protein 1-like (LOC108342448), mRNA
108339798	4.44	35.88	2.72768	2.41257e-06	Up	PREDICTED: Vigna angularis protein ZINC INDUCED FACILITATOR-LIKE 1-like (LOC108339798), transcript variant X4, mRNA;PREDICTED: Vigna angularis protein ZINC INDUCED FACILITATOR-LIKE 1-like (LOC108339798), transcript variant X1, mRNA;PREDICTED: Vigna angularis protein ZINC INDUCED FACILITATOR-LIKE 1-like (LOC108339798), transcript variant X5, mRNA;PREDICTED: Vigna angularis protein ZINC INDUCED FAC…
108328661	3	24	2.71313	0.000107396	Up	PREDICTED: Vigna angularis zinc finger protein ZAT11 (LOC108328661), mRNA
108337700	32	254	2.70182	8.41787e-36	Up	PREDICTED: Vigna angularis uncharacterized LOC108337700 (LOC108337700), mRNA
108339776	65	514	2.69639	7.14582e-71	Up	PREDICTED: Vigna angularis putative 12-oxophytodienoate reductase 11 (LOC108339776), mRNA
108347319	5	39	2.67661	1.15472e-06	Up	PREDICTED: Vigna angularis protein LURP-one-related 15-like (LOC108347319), mRNA
108319027	20	156	2.67661	2.49511e-22	Up	PREDICTED: Vigna angularis uncharacterized LOC108319027 (LOC108319027), mRNA
108345132	11	85	2.66309	9.2216e-13	Up	PREDICTED: Vigna angularis NAC domain-containing protein 100-like (LOC108345132), transcript variant X1, mRNA;PREDICTED: Vigna angularis NAC domain-containing protein 100-like (LOC108345132), transcript variant X2, mRNA
108334006	291.03	2245.48	2.66092	4.75481e-301	Up	PREDICTED: Vigna angularis malate synthase, glyoxysomal (LOC108334006), mRNA
108321731	103.9	801.23	2.66015	3.53592e-108	Up	PREDICTED: Vigna angularis LEAF RUST 10 DISEASE-RESISTANCE LOCUS RECEPTOR-LIKE PROTEIN KINASE-like 1.4 (LOC108321731), transcript variant X2, mRNA;PREDICTED: Vigna angularis LEAF RUST 10 DISEASE-RESISTANCE LOCUS RECEPTOR-LIKE PROTEIN KINASE-like 1.4 (LOC108321731), transcript variant X1, mRNA;PREDICTED: Vigna angularis LEAF RUST 10 DISEASE-RESISTANCE LOCUS RECEPTOR-LIKE PROTEIN KINASE-like 1.4 (L…
108335900	488.91	3770.04	2.66007	0	Up	PREDICTED: Vigna angularis pathogenesis-related protein 2-like (LOC108335900), mRNA
108333651	3	23	2.65173	0.000175457	Up	PREDICTED: Vigna angularis polygalacturonase (LOC108333651), mRNA
108344999	228	1746	2.65008	2.60958e-233	Up	PREDICTED: Vigna angularis mitochondrial phosphate carrier protein 3, mitochondrial-like (LOC108344999), mRNA
108328678	67.36	514.37	2.64597	1.58482e-69	Up	PREDICTED: Vigna angularis uncharacterized LOC108328678 (LOC108328678), mRNA
108328602	186	1415	2.64056	1.41704e-188	Up	PREDICTED: Vigna angularis 7-methylxanthosine synthase 1-like (LOC108328602), transcript variant X2, mRNA;PREDICTED: Vigna angularis 7-methylxanthosine synthase 1-like (LOC108328602), transcript variant X1, mRNA
108324651	30	226	2.62642	4.27848e-31	Up	PREDICTED: Vigna angularis autophagy-related protein 9-like (LOC108324651), mRNA
108339850	17	128	2.62567	3.15367e-18	Up	PREDICTED: Vigna angularis uncharacterized LOC108339850 (LOC108339850), mRNA
108341320	9.67	72.63	2.62211	5.92646e-11	Up	PREDICTED: Vigna angularis uncharacterized LOC108341320 (LOC108341320), mRNA
108344980	4	30	2.62002	2.30328e-05	Up	PREDICTED: Vigna angularis uncharacterized LOC108344980 (LOC108344980), transcript variant X2, mRNA;PREDICTED: Vigna angularis uncharacterized LOC108344980 (LOC108344980), transcript variant X1, mRNA
108342388	278.21	2076.26	2.61287	5.25863e-273	Up	PREDICTED: Vigna angularis uncharacterized acetyltransferase At3g50280-like (LOC108342388), mRNA
108337568	9	66.99	2.60908	3.60814e-10	Up	PREDICTED: Vigna angularis 7-deoxyloganetin glucosyltransferase-like (LOC108337568), mRNA
108322984	14	104	2.60622	5.69445e-15	Up	PREDICTED: Vigna angularis two-component response regulator ORR42-like (LOC108322984), mRNA
108343857	420.56	3110.77	2.60002	0	Up	PREDICTED: Vigna angularis glutathione S-transferase U18-like (LOC108343857), mRNA
108335574	13	96	2.59765	6.95882e-14	Up	PREDICTED: Vigna angularis uncharacterized LOC108335574 (LOC108335574), mRNA
108335252	484	3552	2.58868	0	Up	PREDICTED: Vigna angularis isoliquiritigenin 2'-O-methyltransferase-like (LOC108335252), mRNA
108337678	3	22	2.5876	0.000284735	Up	PREDICTED: Vigna angularis ervatamin-B-like (LOC108337678), mRNA
108324598	2.66	19.47	2.58489	0.000613901	Up	PREDICTED: Vigna angularis uncharacterized mitochondrial protein AtMg00810-like (LOC108324598), mRNA
108323514	103	751	2.5793	3.69142e-98	Up	PREDICTED: Vigna angularis uncharacterized LOC108323514 (LOC108323514), mRNA
108323057	16.97	122	2.55895	5.39937e-17	Up	PREDICTED: Vigna angularis UDP-glycosyltransferase 83A1-like (LOC108323057), mRNA
108331290	12	86	2.55443	2.19423e-12	Up	PREDICTED: Vigna angularis uncharacterized LOC108331290 (LOC108331290), mRNA
108347960	454	3226	2.54211	0	Up	PREDICTED: Vigna angularis ethylene-responsive transcription factor 1B-like (LOC108347960), mRNA
108330805	30	213	2.54095	2.20206e-28	Up	PREDICTED: Vigna angularis NAC domain-containing protein 100-like (LOC108330805), mRNA
108345338	3	21	2.52049	0.000462509	Up	PREDICTED: Vigna angularis NAC domain-containing protein 10-like (LOC108345338), mRNA
108335648	15	105	2.52049	1.33355e-14	Up	PREDICTED: Vigna angularis probable peroxygenase 4 (LOC108335648), mRNA
108333337	10	70	2.52049	3.22955e-10	Up	PREDICTED: Vigna angularis putative cyclin-D6-1 (LOC108333337), mRNA
108331329	6	42	2.52049	1.04858e-06	Up	PREDICTED: Vigna angularis uncharacterized LOC108331329 (LOC108331329), mRNA
108323053	80	556	2.51014	7.19935e-71	Up	PREDICTED: Vigna angularis UDP-glycosyltransferase 83A1-like (LOC108323053), mRNA
108346216	1417.28	9831.98	2.50749	0	Up	PREDICTED: Vigna angularis aldo-keto reductase family 4 member C9-like (LOC108346216), mRNA
108342165	112	770	2.49449	5.86547e-97	Up	PREDICTED: Vigna angularis acyl-CoA--sterol O-acyltransferase 1-like (LOC108342165), mRNA
108335761	8	55	2.49449	2.94571e-08	Up	PREDICTED: Vigna angularis leucine-rich repeat extensin-like protein 6 (LOC108335761), mRNA
108321733	8	55	2.49449	2.94571e-08	Up	PREDICTED: Vigna angularis gamma-glutamyl-gamma-aminobutyrate hydrolase-like (LOC108321733), mRNA
108340648	214	1467	2.49032	3.165e-183	Up	PREDICTED: Vigna angularis cellulose synthase-like protein H1 (LOC108340648), transcript variant X2, mRNA;PREDICTED: Vigna angularis cellulose synthase-like protein H1 (LOC108340648), transcript variant X1, mRNA
108319621	15.77	107.43	2.48127	1.14155e-14	Up	PREDICTED: Vigna angularis tropinone reductase-like (LOC108319621), transcript variant X1, mRNA;PREDICTED: Vigna angularis tropinone reductase-like (LOC108319621), transcript variant X2, mRNA
108321686	26	177	2.4803	3.17804e-23	Up	PREDICTED: Vigna angularis extensin-2-like (LOC108321686), mRNA
108347289	9	61	2.47394	6.25045e-09	Up	PREDICTED: Vigna angularis uncharacterized protein At3g17950-like (LOC108347289), transcript variant X2, mRNA;PREDICTED: Vigna angularis uncharacterized protein At3g17950-like (LOC108347289), transcript variant X1, mRNA
108321061	129.37	875.46	2.47167	6.36461e-109	Up	PREDICTED: Vigna angularis isoflavone 2'-hydroxylase-like (LOC108321061), mRNA
108342569	4	27	2.46802	9.70864e-05	Up	PREDICTED: Vigna angularis protein PIN-LIKES 3-like (LOC108342569), mRNA
108332946	28	189	2.46802	1.4344e-24	Up	PREDICTED: Vigna angularis probable LRR receptor-like serine/threonine-protein kinase At1g05700 (LOC108332946), mRNA
108323036	19.2	129.16	2.46311	3.26803e-17	Up	PREDICTED: Vigna angularis UDP-glycosyltransferase 83A1-like (LOC108323036), mRNA
108337838	18	121	2.46207	3.2957e-16	Up	PREDICTED: Vigna angularis probable receptor-like protein kinase At1g11050 (LOC108337838), mRNA
108335604	3	20	2.4501	0.000744727	Up	PREDICTED: Vigna angularis heavy metal-associated isoprenylated plant protein 20-like (LOC108335604), mRNA
108337716	190	1255	2.43675	4.22573e-153	Up	PREDICTED: Vigna angularis metalloendoproteinase 2-MMP-like (LOC108337716), mRNA
108335940	13.23	87.35	2.43613	5.65694e-12	Up	PREDICTED: Vigna angularis uncharacterized LOC108335940 (LOC108335940), mRNA
108342619	30	198	2.4356	2.63361e-25	Up	PREDICTED: Vigna angularis uncharacterized acetyltransferase At3g50280-like (LOC108342619), mRNA
108318739	70	461	2.43247	5.86958e-57	Up	PREDICTED: Vigna angularis 2,3-bisphosphoglycerate-dependent phosphoglycerate mutase-like (LOC108318739), transcript variant X2, mRNA;PREDICTED: Vigna angularis 2,3-bisphosphoglycerate-dependent phosphoglycerate mutase-like (LOC108318739), transcript variant X1, mRNA
108326905	209	1371	2.42679	2.39065e-166	Up	PREDICTED: Vigna angularis bifunctional aspartate aminotransferase and glutamate/aspartate-prephenate aminotransferase-like (LOC108326905), transcript variant X2, misc_RNA;PREDICTED: Vigna angularis bifunctional aspartate aminotransferase and glutamate/aspartate-prephenate aminotransferase-like (LOC108326905), transcript variant X1, mRNA
108337542	183	1197	2.42264	4.13305e-145	Up	PREDICTED: Vigna angularis acidic mammalian chitinase-like (LOC108337542), mRNA
108320823	261.71	1704.62	2.41654	1.64772e-205	Up	PREDICTED: Vigna angularis chalcone synthase 17-like (LOC108320823), mRNA
108332672	12	78	2.41357	9.56676e-11	Up	PREDICTED: Vigna angularis 70 kDa peptidyl-prolyl isomerase-like (LOC108332672), mRNA
108342391	1269.96	8250.89	2.4129	0	Up	PREDICTED: Vigna angularis pathogenesis-related protein 1-like (LOC108342391), mRNA
108333347	7	45	2.39763	9.09203e-07	Up	PREDICTED: Vigna angularis probable terpene synthase 11 (LOC108333347), mRNA
108324140	17485	112275	2.39598	0	Up	PREDICTED: Vigna angularis peroxidase 12-like (LOC108324140), mRNA
108335042	15	96	2.3912	9.09789e-13	Up	PREDICTED: Vigna angularis probable indole-3-acetic acid-amido synthetase GH3.1 (LOC108335042), mRNA
108325675	59	377	2.38891	6.90089e-46	Up	PREDICTED: Vigna angularis zinc finger protein ZAT12-like (LOC108325675), mRNA
108331421	8	51	2.38556	1.92275e-07	Up	PREDICTED: Vigna angularis ethylene-responsive transcription factor ABR1-like (LOC108331421), mRNA
108328706	72	458	2.38241	2.84429e-55	Up	PREDICTED: Vigna angularis uncharacterized LOC108328706 (LOC108328706), mRNA
108347956	116.91	735.46	2.36638	2.97746e-87	Up	PREDICTED: Vigna angularis cytochrome P450 94A1-like (LOC108347956), mRNA
108346914	28.16	176.89	2.36426	4.9263e-22	Up	PREDICTED: Vigna angularis cytochrome P450 81E8-like (LOC108346914), mRNA
108318772	11	69	2.36222	1.80697e-09	Up	PREDICTED: Vigna angularis ethylene-responsive transcription factor ERF113-like (LOC108318772), partial mRNA
108339627	203	1273	2.36181	9.27259e-150	Up	PREDICTED: Vigna angularis expansin-like B1 (LOC108339627), mRNA
108337742	74	463	2.35855	3.2223e-55	Up	PREDICTED: Vigna angularis uncharacterized LOC108337742 (LOC108337742), mRNA
108344638	4	25	2.35699	0.000247699	Up	PREDICTED: Vigna angularis xyloglucan endotransglucosylase/hydrolase protein A (LOC108344638), mRNA
108337844	8	50	2.35699	3.04905e-07	Up	PREDICTED: Vigna angularis uncharacterized LOC108337844 (LOC108337844), ncRNA
108319709	15	93	2.3454	3.62403e-12	Up	PREDICTED: Vigna angularis probable potassium transporter 17 (LOC108319709), mRNA
108320822	1720.56	10648.2	2.34279	0	Up	PREDICTED: Vigna angularis chalcone synthase 17-like (LOC108320822), mRNA
108337247	1437	8855	2.33656	0	Up	PREDICTED: Vigna angularis uncharacterized acetyltransferase At3g50280 (LOC108337247), mRNA
108331227	6.5	40	2.33462	4.99312e-06	Up	PREDICTED: Vigna angularis uncharacterized LOC108331227 (LOC108331227), mRNA
108331225	6.5	40	2.33462	4.99312e-06	Up	PREDICTED: Vigna angularis uncharacterized LOC108331225 (LOC108331225), mRNA
108342367	88	537	2.32248	1.0847e-62	Up	PREDICTED: Vigna angularis uncharacterized LOC108342367 (LOC108342367), mRNA
108322525	41	250	2.32136	6.34783e-30	Up	PREDICTED: Vigna angularis acid beta-fructofuranosidase (LOC108322525), mRNA
108333348	662.9	4031.34	2.31753	0	Up	PREDICTED: Vigna angularis 2-hydroxyisoflavanone synthase-like (LOC108333348), mRNA
108345057	43	261	2.31477	4.46284e-31	Up	PREDICTED: Vigna angularis aldehyde dehydrogenase family 2 member C4-like (LOC108345057), mRNA
108346089	97.01	587.97	2.31267	3.55928e-68	Up	PREDICTED: Vigna angularis uncharacterized LOC108346089 (LOC108346089), mRNA
108341399	28.02	169.69	2.3115	1.13709e-20	Up	PREDICTED: Vigna angularis uncharacterized LOC108341399 (LOC108341399), mRNA
108319938	1662.12	10045.9	2.30863	0	Up	PREDICTED: Vigna angularis pathogenesis-related protein 2-like (LOC108319938), mRNA
108323667	83.74	505.81	2.30774	1.07589e-58	Up	PREDICTED: Vigna angularis glucan endo-1,3-beta-glucosidase-like (LOC108323667), partial mRNA
108344721	890.72	5366.25	2.304	0	Up	PREDICTED: Vigna angularis formate dehydrogenase 1, mitochondrial-like (LOC108344721), mRNA
108325471	5	30	2.29809	8.23984e-05	Up	PREDICTED: Vigna angularis serine/threonine-protein kinase D6PKL2-like (LOC108325471), mRNA
108318862	57.31	341.84	2.28959	9.42136e-40	Up	PREDICTED: Vigna angularis glucan endo-1,3-beta-glucosidase-like (LOC108318862), mRNA
108323035	24.95	148.64	2.28784	4.43688e-18	Up	PREDICTED: Vigna angularis UDP-glycosyltransferase 83A1-like (LOC108323035), mRNA
108322624	556.59	3297.01	2.2796	0	Up	PREDICTED: Vigna angularis chalcone synthase 17-like (LOC108322624), mRNA
108342338	65	385	2.27948	2.29849e-44	Up	PREDICTED: Vigna angularis polyphenol oxidase A1, chloroplastic-like (LOC108342338), mRNA
108336600	9	53	2.27113	2.53406e-07	Up	PREDICTED: Vigna angularis elicitor-responsive protein 1-like (LOC108336600), mRNA
108318868	390.89	2290.13	2.26373	3.49842e-255	Up	PREDICTED: Vigna angularis chalcone synthase-like (LOC108318868), partial mRNA
108322055	75	438	2.2591	9.50275e-50	Up	PREDICTED: Vigna angularis uncharacterized LOC108322055 (LOC108322055), mRNA
108326913	431.98	2502.96	2.24773	2.1187e-276	Up	PREDICTED: Vigna angularis protein DETOXIFICATION 21-like (LOC108326913), mRNA
108332673	28	162	2.24563	3.60645e-19	Up	PREDICTED: Vigna angularis cysteine-rich receptor-like protein kinase 10 (LOC108332673), mRNA
108330823	43	248	2.24106	1.62408e-28	Up	PREDICTED: Vigna angularis probable boron transporter 7 (LOC108330823), transcript variant X1, mRNA;PREDICTED: Vigna angularis probable boron transporter 7 (LOC108330823), transcript variant X2, mRNA
108345123	4760	27422	2.23943	0	Up	PREDICTED: Vigna angularis wound-induced protein WIN1-like (LOC108345123), mRNA
108331740	1608.66	9258.83	2.2381	0	Up	PREDICTED: Vigna angularis chalcone synthase 17-like (LOC108331740), mRNA
108341291	8	46	2.23669	1.88223e-06	Up	PREDICTED: Vigna angularis S-type anion channel SLAH4-like (LOC108341291), mRNA
108328104	49	281	2.23285	5.51276e-32	Up	PREDICTED: Vigna angularis spermidine hydroxycinnamoyl transferase-like (LOC108328104), mRNA
108326616	452.94	2589.13	2.22821	7.48052e-283	Up	PREDICTED: Vigna angularis ABC transporter G family member 2-like (LOC108326616), mRNA
108331132	35	200	2.2277	4.10116e-23	Up	PREDICTED: Vigna angularis uncharacterized LOC108331132 (LOC108331132), mRNA
108337372	23	131	2.22299	1.33342e-15	Up	PREDICTED: Vigna angularis protein SRG1-like (LOC108337372), mRNA
108332135	908	5155	2.21834	0	Up	PREDICTED: Vigna angularis EIN3-binding F-box protein 1-like (LOC108332135), mRNA
108325567	61	345.98	2.21694	1.00982e-38	Up	PREDICTED: Vigna angularis uncharacterized LOC108325567 (LOC108325567), ncRNA
108341975	877	4974	2.21689	0	Up	PREDICTED: Vigna angularis methionine gamma-lyase-like (LOC108341975), mRNA
108338987	6	34	2.21563	4.25914e-05	Up	PREDICTED: Vigna angularis uncharacterized LOC108338987 (LOC108338987), mRNA
108335969	6.15	34.84	2.21522	3.45784e-05	Up	PREDICTED: Vigna angularis isocitrate dehydrogenase [NAD] regulatory subunit 1, mitochondrial-like (LOC108335969), mRNA
108346318	95	537	2.21205	3.57129e-59	Up	PREDICTED: Vigna angularis uncharacterized LOC108346318 (LOC108346318), transcript variant X2, mRNA;PREDICTED: Vigna angularis uncharacterized LOC108346318 (LOC108346318), transcript variant X3, mRNA;PREDICTED: Vigna angularis uncharacterized LOC108346318 (LOC108346318), transcript variant X1, mRNA
108320820	3585.17	20210	2.20808	0	Up	PREDICTED: Vigna angularis chalcone synthase 17 (LOC108320820), transcript variant X1, mRNA;PREDICTED: Vigna angularis chalcone synthase 17 (LOC108320820), transcript variant X2, mRNA
108337640	89	501	2.20606	4.09006e-55	Up	PREDICTED: Vigna angularis NDR1/HIN1-Like protein 3 (LOC108337640), mRNA
108345386	8	45	2.20498	2.95148e-06	Up	PREDICTED: Vigna angularis PXMP2/4 family protein 4-like (LOC108345386), mRNA
108319375	257	1445	2.20436	2.48343e-156	Up	PREDICTED: Vigna angularis uncharacterized LOC108319375 (LOC108319375), transcript variant X2, mRNA;PREDICTED: Vigna angularis uncharacterized LOC108319375 (LOC108319375), transcript variant X1, mRNA
108327407	46.57	261.14	2.20048	2.56158e-29	Up	PREDICTED: Vigna angularis G-type lectin S-receptor-like serine/threonine-protein kinase At1g11300 (LOC108327407), mRNA
108322013	5	28	2.19856	0.000202938	Up	PREDICTED: Vigna angularis lysM domain receptor-like kinase 4 (LOC108322013), mRNA
108319162	5	28	2.19856	0.000202938	Up	PREDICTED: Vigna angularis uncharacterized LOC108319162 (LOC108319162), mRNA
108342168	146	816	2.19573	2.06913e-88	Up	PREDICTED: Vigna angularis receptor-like serine/threonine-protein kinase SD1-8 (LOC108342168), mRNA
108337318	284	1584	2.19274	3.85208e-170	Up	PREDICTED: Vigna angularis probable LL-diaminopimelate aminotransferase, chloroplastic (LOC108337318), mRNA
108344224	4	22.3	2.1921	0.000850883	Up	PREDICTED: Vigna angularis probable leucine-rich repeat receptor-like protein kinase At1g35710 (LOC108344224), partial mRNA
108342321	7	39	2.19118	1.40017e-05	Up	PREDICTED: Vigna angularis uncharacterized LOC108342321 (LOC108342321), mRNA
108329034	7	39	2.19118	1.40017e-05	Up	PREDICTED: Vigna angularis uncharacterized LOC108329034 (LOC108329034), mRNA
108323079	7	39	2.19118	1.40017e-05	Up	PREDICTED: Vigna angularis probable tyrosine-protein phosphatase At1g05000 (LOC108323079), mRNA
108341502	392	2148	2.1672	5.81336e-227	Up	PREDICTED: Vigna angularis probable WRKY transcription factor 26 (LOC108341502), mRNA
108319704	34.76	190.2	2.16515	2.45712e-21	Up	PREDICTED: Vigna angularis glutamate decarboxylase 1-like (LOC108319704), mRNA
108330964	13	71	2.16244	7.34961e-09	Up	PREDICTED: Vigna angularis G-type lectin S-receptor-like serine/threonine-protein kinase At5g35370 (LOC108330964), mRNA
108318699	30	163	2.15497	2.15766e-18	Up	PREDICTED: Vigna angularis patatin-like protein 2 (LOC108318699), transcript variant X2, mRNA;PREDICTED: Vigna angularis patatin-like protein 2 (LOC108318699), transcript variant X1, mRNA
108338316	70	379	2.1499	9.43812e-41	Up	PREDICTED: Vigna angularis 12-oxophytodienoate reductase 3-like (LOC108338316), mRNA
108327730	2320	12401	2.13139	0	Up	PREDICTED: Vigna angularis hydroquinone glucosyltransferase-like (LOC108327730), mRNA
108328770	24.64	131.63	2.13055	6.16849e-15	Up	PREDICTED: Vigna angularis uncharacterized LOC108328770 (LOC108328770), mRNA
108336026	4197.41	22362.2	2.12662	0	Up	PREDICTED: Vigna angularis chalcone synthase 17-like (LOC108336026), mRNA
108342660	13	69	2.12122	1.76916e-08	Up	PREDICTED: Vigna angularis elongation of fatty acids protein 3-like (LOC108342660), mRNA
108328346	767	4066	2.11944	0	Up	PREDICTED: Vigna angularis probable WRKY transcription factor 75 (LOC108328346), mRNA
108345277	11	58	2.11168	2.53978e-07	Up	PREDICTED: Vigna angularis uncharacterized LOC108345277 (LOC108345277), mRNA
108344111	5.24	27.61	2.11068	0.000314315	Up	PREDICTED: Vigna angularis uncharacterized LOC108344111 (LOC108344111), mRNA
108335535	8	42	2.10545	1.11184e-05	Up	PREDICTED: Vigna angularis uncharacterized LOC108335535 (LOC108335535), mRNA
108325301	32	168	2.10545	2.08486e-18	Up	PREDICTED: Vigna angularis uncharacterized LOC108325301 (LOC108325301), mRNA
108336705	16.33	85.54	2.10221	4.57579e-10	Up	PREDICTED: Vigna angularis receptor-like protein 2 (LOC108336705), mRNA
108322762	325.05	1701.88	2.10153	2.78571e-173	Up	PREDICTED: Vigna angularis uncharacterized LOC108322762 (LOC108322762), mRNA
108345233	14.79	77.38	2.10047	3.09315e-09	Up	PREDICTED: Vigna angularis probable aldo-keto reductase 1 (LOC108345233), mRNA
108322978	27	141	2.0978	1.28979e-15	Up	PREDICTED: Vigna angularis cation/H(+) antiporter 20 (LOC108322978), mRNA
108337244	101	527	2.09658	2.09023e-54	Up	PREDICTED: Vigna angularis gibberellin 2-beta-dioxygenase 2 (LOC108337244), mRNA
108337143	3641	18998	2.09657	0	Up	PREDICTED: Vigna angularis protein DMR6-LIKE OXYGENASE 1-like (LOC108337143), mRNA
108346272	400	2085	2.09511	3.51763e-211	Up	PREDICTED: Vigna angularis 1-aminocyclopropane-1-carboxylate synthase (LOC108346272), mRNA
108347195	5	26	2.09164	0.000493514	Up	PREDICTED: Vigna angularis uncharacterized LOC108347195 (LOC108347195), mRNA
108345091	10	52	2.09164	1.19429e-06	Up	PREDICTED: Vigna angularis 2-methylene-furan-3-one reductase-like (LOC108345091), mRNA
108322161	10	52	2.09164	1.19429e-06	Up	PREDICTED: Vigna angularis beta-1,3-galactosyltransferase 6 (LOC108322161), mRNA
108333511	948.98	4926.1	2.08913	0	Up	PREDICTED: Vigna angularis NADPH:quinone oxidoreductase-like (LOC108333511), mRNA
108323412	2640.56	13703.5	2.08876	0	Up	PREDICTED: Vigna angularis 1-aminocyclopropane-1-carboxylate oxidase-like (LOC108323412), mRNA
108330570	41	212.55	2.08724	1.13954e-22	Up	PREDICTED: Vigna angularis polygalacturonase inhibitor-like (LOC108330570), mRNA
108330390	5.23	27.11	2.08707	0.000388318	Up	PREDICTED: Vigna angularis receptor-like protein 2 (LOC108330390), mRNA
108337877	7	36	2.0757	5.25527e-05	Up	PREDICTED: Vigna angularis 21 kDa protein-like (LOC108337877), mRNA
108323339	21	108	2.0757	3.73958e-12	Up	PREDICTED: Vigna angularis IQ domain-containing protein IQM1-like (LOC108323339), mRNA
108334686	8885.46	45656.9	2.07445	0	Up	PREDICTED: Vigna angularis pathogenesis-related protein 2-like (LOC108334686), mRNA
108341309	16	82	2.07068	1.49469e-09	Up	PREDICTED: Vigna angularis uncharacterized LOC108341309 (LOC108341309), mRNA
108339510	158.89	807.71	2.05894	8.37256e-81	Up	PREDICTED: Vigna angularis cyanogenic beta-glucosidase-like (LOC108339510), mRNA
108325192	12	61	2.05891	1.98385e-07	Up	PREDICTED: Vigna angularis primary amine oxidase-like (LOC108325192), mRNA
108341462	53	269	2.05667	8.28637e-28	Up	PREDICTED: Vigna angularis uncharacterized LOC108341462 (LOC108341462), mRNA
108340885	547	2768	2.05236	1.0327e-272	Up	PREDICTED: Vigna angularis uncharacterized LOC108340885 (LOC108340885), mRNA
108327906	35.22	177.66	2.04778	9.35584e-19	Up	PREDICTED: Vigna angularis omega-hydroxypalmitate O-feruloyl transferase-like (LOC108327906), mRNA
108338025	4855.7	24491.7	2.04767	0	Up	PREDICTED: Vigna angularis 1-aminocyclopropane-1-carboxylate oxidase 4-like (LOC108338025), transcript variant X3, mRNA;PREDICTED: Vigna angularis 1-aminocyclopropane-1-carboxylate oxidase 4-like (LOC108338025), transcript variant X7, mRNA;PREDICTED: Vigna angularis 1-aminocyclopropane-1-carboxylate oxidase 4-like (LOC108338025), transcript variant X6, mRNA;PREDICTED: Vigna angularis 1-aminocyclo…
108343161	2976.94	15008.1	2.04697	0	Up	PREDICTED: Vigna angularis probable polyamine oxidase 4 (LOC108343161), transcript variant X2, mRNA;PREDICTED: Vigna angularis probable polyamine oxidase 4 (LOC108343161), transcript variant X1, mRNA
108328326	39	196	2.04244	1.77687e-20	Up	PREDICTED: Vigna angularis probable anion transporter 3, chloroplastic (LOC108328326), mRNA
108342617	5	25	2.03506	0.000761832	Up	PREDICTED: Vigna angularis uncharacterized LOC108342617 (LOC108342617), mRNA
108326225	46	230	2.03506	1.12323e-23	Up	PREDICTED: Vigna angularis heat stress transcription factor B-2a-like (LOC108326225), mRNA
108331702	3557	17728	2.03043	0	Up	PREDICTED: Vigna angularis protein DETOXIFICATION 29 (LOC108331702), transcript variant X2, mRNA;PREDICTED: Vigna angularis protein DETOXIFICATION 29 (LOC108331702), transcript variant X1, mRNA
108327199	29.87	148.86	2.03032	8.64076e-16	Up	PREDICTED: Vigna angularis wall-associated receptor kinase-like 2 (LOC108327199), mRNA
108328148	406	2021	2.02865	1.76357e-196	Up	PREDICTED: Vigna angularis GDSL esterase/lipase CPRD49-like (LOC108328148), mRNA
108345447	52	256	2.01269	7.70562e-26	Up	PREDICTED: Vigna angularis putative GEM-like protein 8 (LOC108345447), mRNA
108339943	10	49	2.00591	4.32891e-06	Up	PREDICTED: Vigna angularis UDP-glycosyltransferase 79B30-like (LOC108339943), mRNA
108344995	9	44	2.00264	1.32287e-05	Up	PREDICTED: Vigna angularis E3 ubiquitin-protein ligase ATL42-like (LOC108344995), mRNA
108337002	469	2279	1.99387	1.68697e-216	Up	PREDICTED: Vigna angularis putative branched-chain-amino-acid aminotransferase 7 (LOC108337002), mRNA
108327706	217	1054	1.99324	9.17743e-101	Up	PREDICTED: Vigna angularis peroxidase 55-like (LOC108327706), mRNA
108347933	103	500	1.99242	1.73274e-48	Up	PREDICTED: Vigna angularis ethylene-responsive transcription factor ERF095-like (LOC108347933), mRNA
108332475	354	1716	1.99036	5.94399e-163	Up	PREDICTED: Vigna angularis 8-amino-7-oxononanoate synthase (LOC108332475), transcript variant X1, mRNA;PREDICTED: Vigna angularis 8-amino-7-oxononanoate synthase (LOC108332475), transcript variant X2, mRNA
108339617	110	532	1.98705	2.52249e-51	Up	PREDICTED: Vigna angularis probable receptor-like serine/threonine-protein kinase At5g57670 (LOC108339617), transcript variant X1, mRNA;PREDICTED: Vigna angularis probable receptor-like serine/threonine-protein kinase At5g57670 (LOC108339617), transcript variant X2, mRNA
108337827	6	29	1.98615	0.000380482	Up	PREDICTED: Vigna angularis protein RADIALIS-like 3 (LOC108337827), mRNA
108342589	135	651	1.98283	2.52296e-62	Up	PREDICTED: Vigna angularis uncharacterized protein At1g66480 (LOC108342589), mRNA
108333692	21	101	1.97903	7.39052e-11	Up	PREDICTED: Vigna angularis cysteine-rich repeat secretory protein 38-like (LOC108333692), mRNA
108347247	47	226	1.97872	1.66794e-22	Up	PREDICTED: Vigna angularis SPX domain-containing protein 3 (LOC108347247), mRNA
108328632	15.67	75.29	1.97758	1.86419e-08	Up	PREDICTED: Vigna angularis vacuolar amino acid transporter 1-like (LOC108328632), transcript variant X1, mRNA;PREDICTED: Vigna angularis vacuolar amino acid transporter 1-like (LOC108328632), transcript variant X2, mRNA
108338097	46.87	224.71	1.97446	2.51958e-22	Up	PREDICTED: Vigna angularis oleosin 1 (LOC108338097), mRNA
108324922	1038.98	4978.03	1.97354	0	Up	PREDICTED: Vigna angularis dihydroflavonol-4-reductase-like (LOC108324922), transcript variant X2, mRNA;PREDICTED: Vigna angularis dihydroflavonol-4-reductase-like (LOC108324922), transcript variant X1, mRNA;PREDICTED: Vigna angularis dihydroflavonol-4-reductase-like (LOC108324922), transcript variant X3, mRNA
108323154	26	124	1.96689	6.58367e-13	Up	PREDICTED: Vigna angularis uncharacterized LOC108323154 (LOC108323154), mRNA
108339954	28	133	1.96106	1.08428e-13	Up	PREDICTED: Vigna angularis TOM1-like protein 2 (LOC108339954), mRNA
108319468	16	76	1.96106	1.91554e-08	Up	PREDICTED: Vigna angularis uncharacterized LOC108319468 (LOC108319468), mRNA
108333188	26.62	126.26	1.95895	4.6973e-13	Up	PREDICTED: Vigna angularis boron transporter 4-like (LOC108333188), transcript variant X3, mRNA;PREDICTED: Vigna angularis boron transporter 4-like (LOC108333188), transcript variant X2, mRNA;PREDICTED: Vigna angularis boron transporter 4-like (LOC108333188), transcript variant X6, mRNA;PREDICTED: Vigna angularis boron transporter 4-like (LOC108333188), transcript variant X4, mRNA;PREDICTED: Vign…
108345880	1260	5968	1.95696	0	Up	PREDICTED: Vigna angularis pathogenesis-related protein STH-2-like (LOC108345880), mRNA
108338130	33.15	157	1.95682	7.33807e-16	Up	PREDICTED: Vigna angularis IQ domain-containing protein IQM1-like (LOC108338130), transcript variant X1, mRNA;PREDICTED: Vigna angularis IQ domain-containing protein IQM1-like (LOC108338130), transcript variant X2, mRNA
108337736	65	307	1.95286	1.44772e-29	Up	PREDICTED: Vigna angularis zinc finger protein ZAT11-like (LOC108337736), mRNA
108321087	5423	25611	1.95273	0	Up	PREDICTED: Vigna angularis isoflavone 2'-hydroxylase-like (LOC108321087), mRNA
108320913	2181	10295	1.95201	0	Up	PREDICTED: Vigna angularis 4-coumarate--CoA ligase 2 (LOC108320913), mRNA
108319158	179.98	849	1.95106	3.36118e-79	Up	PREDICTED: Vigna angularis salicylic acid-binding protein 2-like (LOC108319158), mRNA
108319157	179.98	849	1.95106	3.36118e-79	Up	PREDICTED: Vigna angularis salicylic acid-binding protein 2-like (LOC108319157), mRNA
108328462	674.09	3178.59	1.95051	6.16349e-293	Up	PREDICTED: Vigna angularis chymotrypsin inhibitor 3-like (LOC108328462), mRNA
108325599	6	28	1.93552	0.000579567	Up	PREDICTED: Vigna angularis gibberellin 2-beta-dioxygenase 2-like (LOC108325599), mRNA
108339743	38	177	1.93281	1.95931e-17	Up	PREDICTED: Vigna angularis proline-rich protein 4-like (LOC108339743), mRNA
108335492	178	828	1.93088	3.10153e-76	Up	PREDICTED: Vigna angularis protein P21-like (LOC108335492), mRNA
108324195	93	432	1.92886	2.22865e-40	Up	PREDICTED: Vigna angularis transmembrane protein 53 (LOC108324195), mRNA
108342596	178	825.82	1.92708	7.6688e-76	Up	PREDICTED: Vigna angularis chaperone protein dnaJ 20, chloroplastic-like (LOC108342596), mRNA
108334841	11	51	1.92613	5.00027e-06	Up	PREDICTED: Vigna angularis uncharacterized LOC108334841 (LOC108334841), mRNA
108328622	742.78	3436.89	1.92323	0	Up	PREDICTED: Vigna angularis dirigent protein 22-like (LOC108328622), mRNA
108335543	8	37	1.92258	9.38179e-05	Up	PREDICTED: Vigna angularis probable calcium-binding protein CML25 (LOC108335543), mRNA
108345082	5347.76	24717.8	1.92168	0	Up	PREDICTED: Vigna angularis tryptophan aminotransferase-related protein 4-like (LOC108345082), mRNA
108330274	123.26	569.52	1.92117	1.63517e-52	Up	PREDICTED: Vigna angularis probable LRR receptor-like serine/threonine-protein kinase At3g47570 (LOC108330274), mRNA
108333744	13.21	61	1.92031	6.60961e-07	Up	PREDICTED: Vigna angularis eugenol synthase 1-like (LOC108333744), mRNA
108322265	444	2041	1.91378	7.66276e-184	Up	PREDICTED: Vigna angularis RING-H2 finger protein ATL60 (LOC108322265), mRNA
108325570	167	767	1.91251	7.80904e-70	Up	PREDICTED: Vigna angularis ethylene-responsive transcription factor 1B-like (LOC108325570), mRNA
108325484	22	101	1.91191	1.94738e-10	Up	PREDICTED: Vigna angularis alpha carbonic anhydrase 7-like (LOC108325484), mRNA
108323420	22	101	1.91191	1.94738e-10	Up	PREDICTED: Vigna angularis calcium-binding protein CML37-like (LOC108323420), mRNA
108336547	921.72	4231.45	1.91188	0	Up	PREDICTED: Vigna angularis pathogenesis-related protein 2-like (LOC108336547), mRNA
108340065	391	1795	1.91187	1.25869e-161	Up	PREDICTED: Vigna angularis uncharacterized LOC108340065 (LOC108340065), mRNA
108340265	42	192	1.90578	1.8237e-18	Up	PREDICTED: Vigna angularis uncharacterized LOC108340265 (LOC108340265), mRNA
108347254	269	1229	1.90494	1.60215e-110	Up	PREDICTED: Vigna angularis uncharacterized LOC108347254 (LOC108347254), mRNA
108326765	22.54	102.95	1.90452	1.45881e-10	Up	PREDICTED: Vigna angularis adenosylhomocysteinase-like (LOC108326765), mRNA
108337890	25	114	1.90217	1.58645e-11	Up	PREDICTED: Vigna angularis uncharacterized LOC108337890 (LOC108337890), mRNA
108343270	831	3780	1.8986	0	Up	PREDICTED: Vigna angularis respiratory burst oxidase homolog protein B-like (LOC108343270), transcript variant X2, mRNA;PREDICTED: Vigna angularis respiratory burst oxidase homolog protein B-like (LOC108343270), transcript variant X1, mRNA
108322275	130	590	1.89533	2.11622e-53	Up	PREDICTED: Vigna angularis pathogenesis-related protein STH-2-like (LOC108322275), mRNA
108328697	30.92	140	1.89195	9.82004e-14	Up	PREDICTED: Vigna angularis ATP-dependent 6-phosphofructokinase 5, chloroplastic-like (LOC108328697), mRNA
108325763	8.13	36.75	1.88955	0.000117472	Up	PREDICTED: Vigna angularis glycinol 4-dimethylallyltransferase-like (LOC108325763), mRNA
108347051	5.82	26.3	1.8891	0.000986563	Up	PREDICTED: Vigna angularis uncharacterized LOC108347051 (LOC108347051), ncRNA
108347239	444.93	2004.61	1.8848	5.8949e-177	Up	PREDICTED: Vigna angularis pathogenesis-related protein 2-like (LOC108347239), mRNA
108336243	6	27	1.88306	0.000876737	Up	PREDICTED: Vigna angularis flavonoid 3',5'-methyltransferase-like (LOC108336243), mRNA
108333623	22	99	1.88306	4.40679e-10	Up	PREDICTED: Vigna angularis uncharacterized LOC108333623 (LOC108333623), mRNA
108326082	8	35.91	1.87945	0.00014703	Up	PREDICTED: Vigna angularis actin-like (LOC108326082), transcript variant X3, mRNA;PREDICTED: Vigna angularis actin-like (LOC108326082), transcript variant X2, mRNA;PREDICTED: Vigna angularis actin-like (LOC108326082), transcript variant X1, mRNA
108329176	12	53.8	1.8777	4.07095e-06	Up	PREDICTED: Vigna angularis uncharacterized LOC108329176 (LOC108329176), mRNA
108329039	55	246	1.87429	9.03896e-23	Up	PREDICTED: Vigna angularis hydroquinone glucosyltransferase-like (LOC108329039), mRNA
108337248	34	152	1.8736	1.29651e-14	Up	PREDICTED: Vigna angularis putative nuclease HARBI1 (LOC108337248), mRNA
108325166	62	277	1.87268	1.97835e-25	Up	PREDICTED: Vigna angularis uncharacterized LOC108325166 (LOC108325166), mRNA
108338681	195	870	1.87067	9.25734e-77	Up	PREDICTED: Vigna angularis squalene monooxygenase-like (LOC108338681), mRNA
108328852	37	165	1.87	1.05241e-15	Up	PREDICTED: Vigna angularis probable galacturonosyltransferase-like 1 (LOC108328852), mRNA
108325637	491.06	2184	1.86613	4.05651e-190	Up	PREDICTED: Vigna angularis cysteine-rich receptor-like protein kinase 29 (LOC108325637), mRNA
108331099	419	1862	1.86496	3.82225e-162	Up	PREDICTED: Vigna angularis uncharacterized LOC108331099 (LOC108331099), mRNA
108332690	21.55	95.51	1.8611	1.20039e-09	Up	PREDICTED: Vigna angularis glutamate receptor 1.2-like (LOC108332690), mRNA
108325466	40	177	1.85881	1.28756e-16	Up	PREDICTED: Vigna angularis probable carboxylesterase 6 (LOC108325466), mRNA
108339200	33	146	1.85856	5.88615e-14	Up	PREDICTED: Vigna angularis uncharacterized LOC108339200 (LOC108339200), transcript variant X2, mRNA;PREDICTED: Vigna angularis uncharacterized LOC108339200 (LOC108339200), transcript variant X3, mRNA;PREDICTED: Vigna angularis uncharacterized LOC108339200 (LOC108339200), transcript variant X1, mRNA
108335173	335	1479	1.85552	3.61425e-128	Up	PREDICTED: Vigna angularis 12-oxophytodienoate reductase 2-like (LOC108335173), mRNA
108328843	637	2810	1.85434	3.41229e-242	Up	PREDICTED: Vigna angularis esterase OVCA2-like (LOC108328843), mRNA
108328530	66	291	1.85361	2.68515e-26	Up	PREDICTED: Vigna angularis heat stress transcription factor B-3 (LOC108328530), mRNA
108333758	37	163	1.85241	2.3662e-15	Up	PREDICTED: Vigna angularis dynein light chain, cytoplasmic-like (LOC108333758), mRNA
108318804	20	88	1.85063	6.04686e-09	Up	PREDICTED: Vigna angularis protein YLS9-like (LOC108318804), mRNA
108333257	258	1134	1.84911	4.07856e-98	Up	PREDICTED: Vigna angularis uncharacterized LOC108333257 (LOC108333257), mRNA
108345339	31	136	1.8464	5.37276e-13	Up	PREDICTED: Vigna angularis U-box domain-containing protein 21-like (LOC108345339), mRNA
108333765	145	634	1.84156	3.80744e-55	Up	PREDICTED: Vigna angularis uncharacterized LOC108333765 (LOC108333765), mRNA
108320646	489.28	2135.89	1.83924	2.33756e-182	Up	PREDICTED: Vigna angularis inorganic pyrophosphatase 2 (LOC108320646), mRNA
108326088	58	252	1.83243	1.24698e-22	Up	PREDICTED: Vigna angularis bifunctional epoxide hydrolase 2-like (LOC108326088), mRNA
108327887	107	464	1.82965	2.18383e-40	Up	PREDICTED: Vigna angularis U-box domain-containing protein 21-like (LOC108327887), mRNA
108326914	9	39	1.82861	0.000105034	Up	PREDICTED: Vigna angularis leucoanthocyanidin dioxygenase-like (LOC108326914), mRNA
108335468	39.09	169.31	1.82793	1.24503e-15	Up	PREDICTED: Vigna angularis uncharacterized LOC108335468 (LOC108335468), ncRNA
108347176	99.52	430.16	1.82495	2.03059e-37	Up	PREDICTED: Vigna angularis uncharacterized LOC108347176 (LOC108347176), mRNA
108328409	335.73	1450.37	1.82418	7.43625e-123	Up	PREDICTED: Vigna angularis vestitone reductase-like (LOC108328409), mRNA
108345230	2045	8834	1.8241	0	Up	PREDICTED: Vigna angularis pathogenesis-related protein PR-4-like (LOC108345230), mRNA
108333584	38	164	1.82276	3.91376e-15	Up	PREDICTED: Vigna angularis uncharacterized LOC108333584 (LOC108333584), transcript variant X1, mRNA;PREDICTED: Vigna angularis uncharacterized LOC108333584 (LOC108333584), transcript variant X2, mRNA
108333616	36	155	1.81933	2.39478e-14	Up	PREDICTED: Vigna angularis transcription repressor OFP14 (LOC108333616), mRNA
108335416	7	30	1.81267	0.000650215	Up	PREDICTED: Vigna angularis ribonuclease 3-like (LOC108335416), mRNA
108339964	25	107	1.81074	2.69461e-10	Up	PREDICTED: Vigna angularis cysteine-rich receptor-like protein kinase 10 (LOC108339964), mRNA
108319242	275.12	1176	1.80889	9.97685e-99	Up	PREDICTED: Vigna angularis transcription repressor MYB6-like (LOC108319242), mRNA
108331343	11	47	1.80829	2.55328e-05	Up	PREDICTED: Vigna angularis ankyrin repeat-containing protein At3g12360-like (LOC108331343), mRNA
108320934	335	1430	1.80691	1.34761e-119	Up	PREDICTED: Vigna angularis cytochrome c (LOC108320934), mRNA
108322127	19	81	1.80505	4.08086e-08	Up	PREDICTED: Vigna angularis probable xyloglucan endotransglucosylase/hydrolase protein 23 (LOC108322127), mRNA
108346567	28	119	1.80059	3.27306e-11	Up	PREDICTED: Vigna angularis E3 ubiquitin-protein ligase RNF181-like (LOC108346567), mRNA
108325604	36	153	1.80059	5.31887e-14	Up	PREDICTED: Vigna angularis 3-oxoacyl-[acyl-carrier-protein] reductase FabG-like (LOC108325604), mRNA
108324074	743	3157	1.80025	3.21882e-261	Up	PREDICTED: Vigna angularis uncharacterized protein ycf45 (LOC108324074), mRNA
108322393	3124.31	13248.9	1.7974	0	Up	PREDICTED: Vigna angularis phenylalanine ammonia-lyase 1 (LOC108322393), mRNA
108342312	87	368.79	1.79684	1.23534e-31	Up	PREDICTED: Vigna angularis reticuline oxidase-like protein (LOC108342312), mRNA
108321088	111	470	1.79523	7.06501e-40	Up	PREDICTED: Vigna angularis protein SRG1 (LOC108321088), mRNA
108336459	8.83	37.38	1.79491	0.000172965	Up	PREDICTED: Vigna angularis pathogenesis-related protein 2 (LOC108336459), mRNA
108320778	159	672	1.79257	2.66693e-56	Up	PREDICTED: Vigna angularis E3 ubiquitin-protein ligase PUB23-like (LOC108320778), mRNA
108340072	18	76	1.79113	1.22923e-07	Up	PREDICTED: Vigna angularis uncharacterized LOC108340072 (LOC108340072), mRNA
108337627	32	135	1.78995	1.95708e-12	Up	PREDICTED: Vigna angularis 15.7 kDa heat shock protein, peroxisomal (LOC108337627), mRNA
108340565	115	484	1.7865	9.29577e-41	Up	PREDICTED: Vigna angularis chaperone protein dnaJ 20, chloroplastic-like (LOC108340565), mRNA
108338058	578	2425	1.78197	3.89948e-198	Up	PREDICTED: Vigna angularis uncharacterized LOC108338058 (LOC108338058), mRNA
108328334	657	2754	1.78069	1.24316e-224	Up	PREDICTED: Vigna angularis laccase-7-like (LOC108328334), mRNA
108322164	38	159	1.77809	2.86771e-14	Up	PREDICTED: Vigna angularis uncharacterized LOC108322164 (LOC108322164), mRNA
108328041	6941.04	29013.7	1.77664	0	Up	PREDICTED: Vigna angularis vestitone reductase-like (LOC108328041), mRNA
108333392	4155.17	17328.7	1.77331	0	Up	PREDICTED: Vigna angularis pleiotropic drug resistance protein 1-like (LOC108333392), mRNA
108331454	31	129	1.77016	8.71247e-12	Up	PREDICTED: Vigna angularis NAD(P)H-dependent 6'-deoxychalcone synthase-like (LOC108331454), mRNA
108331745	2353	9778	1.76817	0	Up	PREDICTED: Vigna angularis endochitinase (LOC108331745), mRNA
108322711	39	162	1.76758	2.09962e-14	Up	PREDICTED: Vigna angularis uncharacterized LOC108322711 (LOC108322711), mRNA
108344826	2136.99	8872.05	1.76682	0	Up	PREDICTED: Vigna angularis isoflavone 7-O-glucosyltransferase 1-like (LOC108344826), mRNA
108322217	326.32	1349.71	1.76142	4.36894e-109	Up	PREDICTED: Vigna angularis probable acyl-activating enzyme 18, peroxisomal (LOC108322217), transcript variant X2, mRNA;PREDICTED: Vigna angularis probable acyl-activating enzyme 18, peroxisomal (LOC108322217), transcript variant X1, mRNA
108342576	16	66	1.75753	1.10916e-06	Up	PREDICTED: Vigna angularis uncharacterized protein At4g06744-like (LOC108342576), mRNA
108330227	27.21	112.12	1.75597	2.4735e-10	Up	PREDICTED: Vigna angularis 12-oxophytodienoate reductase 1-like (LOC108330227), mRNA
108333679	217	894	1.75571	2.21119e-72	Up	PREDICTED: Vigna angularis probable sodium/metabolite cotransporter BASS1, chloroplastic (LOC108333679), mRNA
108346294	94	387	1.75473	4.21048e-32	Up	PREDICTED: Vigna angularis uncharacterized protein At1g04910 (LOC108346294), mRNA
108330672	105	432	1.75377	1.21203e-35	Up	PREDICTED: Vigna angularis myb-related protein 308-like (LOC108330672), mRNA
108324113	372	1529	1.75235	1.56159e-122	Up	PREDICTED: Vigna angularis guanylate kinase 2-like (LOC108324113), mRNA
108336552	8.48	34.84	1.75174	0.000348799	Up	PREDICTED: Vigna angularis sufE-like protein 2, chloroplastic (LOC108336552), mRNA
108334385	29	119	1.74997	7.82193e-11	Up	PREDICTED: Vigna angularis phosphate transporter PHO1 homolog 3-like (LOC108334385), mRNA
108330569	465.54	1907.63	1.74794	4.79929e-152	Up	PREDICTED: Vigna angularis NAC domain-containing protein 2-like (LOC108330569), mRNA
108337905	21	86	1.74708	3.24635e-08	Up	PREDICTED: Vigna angularis elicitor-responsive protein 1-like (LOC108337905), mRNA
108333769	221	900	1.73901	6.53608e-72	Up	PREDICTED: Vigna angularis transcription factor bHLH36-like (LOC108333769), transcript variant X1, mRNA;PREDICTED: Vigna angularis transcription factor bHLH36-like (LOC108333769), transcript variant X2, mRNA
108329948	42	171	1.73867	8.15876e-15	Up	PREDICTED: Vigna angularis phospho-2-dehydro-3-deoxyheptonate aldolase 1, chloroplastic-like (LOC108329948), mRNA
108329568	199	808	1.73472	1.76917e-64	Up	PREDICTED: Vigna angularis tropinone reductase homolog (LOC108329568), mRNA
108329351	17	69	1.73419	8.09324e-07	Up	PREDICTED: Vigna angularis purple acid phosphatase 22-like (LOC108329351), mRNA
108343273	561	2266	1.72721	2.09998e-177	Up	PREDICTED: Vigna angularis glucose-6-phosphate/phosphate translocator 2, chloroplastic-like (LOC108343273), mRNA
108342503	216	871	1.72477	7.46813e-69	Up	PREDICTED: Vigna angularis calmodulin-binding protein 25-like (LOC108342503), mRNA
108325856	175	705	1.7234	6.26818e-56	Up	PREDICTED: Vigna angularis chalcone--flavonone isomerase 1B-2-like (LOC108325856), mRNA
108347896	41	165	1.7219	3.60131e-14	Up	PREDICTED: Vigna angularis purple acid phosphatase 8-like (LOC108347896), mRNA
108332513	911	3656.96	1.71825	1.68669e-283	Up	PREDICTED: Vigna angularis phospholipid-transporting ATPase 1-like (LOC108332513), mRNA
108347180	115	461	1.71626	7.50735e-37	Up	PREDICTED: Vigna angularis dynein light chain 1, cytoplasmic-like (LOC108347180), mRNA
108333591	106.59	426.52	1.71367	3.94457e-34	Up	PREDICTED: Vigna angularis tetrahydrocannabinolic acid synthase-like (LOC108333591), mRNA
108347134	20	80	1.71313	1.43157e-07	Up	PREDICTED: Vigna angularis indole-3-pyruvate monooxygenase YUCCA2-like (LOC108347134), mRNA
108342765	38	152	1.71313	4.38588e-13	Up	PREDICTED: Vigna angularis putative hydrolase C777.06c (LOC108342765), transcript variant X1, mRNA;PREDICTED: Vigna angularis putative hydrolase C777.06c (LOC108342765), transcript variant X2, mRNA
108344688	230.28	920.76	1.71257	5.26881e-72	Up	PREDICTED: Vigna angularis formate dehydrogenase 1, mitochondrial-like (LOC108344688), mRNA
108328623	333.67	1332.27	1.71052	2.02122e-103	Up	PREDICTED: Vigna angularis short-chain dehydrogenase reductase 3b-like (LOC108328623), mRNA
108323144	161	642	1.70864	1.83856e-50	Up	PREDICTED: Vigna angularis LEAF RUST 10 DISEASE-RESISTANCE LOCUS RECEPTOR-LIKE PROTEIN KINASE-like 2.1 (LOC108323144), mRNA
108335422	50	199	1.7059	1.35817e-16	Up	PREDICTED: Vigna angularis protein DETOXIFICATION 49 (LOC108335422), mRNA
108337357	16.29	64.83	1.70581	2.22938e-06	Up	PREDICTED: Vigna angularis molybdate transporter 1-like (LOC108337357), mRNA
108319923	3920	15598	1.70557	0	Up	PREDICTED: Vigna angularis 2-hydroxyisoflavanone dehydratase-like (LOC108319923), mRNA
108330644	80	318	1.70409	1.28291e-25	Up	PREDICTED: Vigna angularis enolase 1, chloroplastic (LOC108330644), mRNA
108337368	585	2323	1.70261	3.12569e-178	Up	PREDICTED: Vigna angularis uncharacterized protein At1g76070-like (LOC108337368), mRNA
108329611	618	2448	1.69906	3.34027e-187	Up	PREDICTED: Vigna angularis pyridoxal kinase (LOC108329611), transcript variant X2, mRNA;PREDICTED: Vigna angularis pyridoxal kinase (LOC108329611), transcript variant X1, mRNA
108324410	85.88	340.18	1.69904	3.37257e-27	Up	PREDICTED: Vigna angularis probable L-type lectin-domain containing receptor kinase S.5 (LOC108324410), mRNA
108322394	2591.88	10262.7	1.69848	0	Up	PREDICTED: Vigna angularis phenylalanine ammonia-lyase 1-like (LOC108322394), mRNA
108337315	65	257	1.69639	7.46162e-21	Up	PREDICTED: Vigna angularis uncharacterized LOC108337315 (LOC108337315), mRNA
108347385	10123	39987	1.69503	0	Up	PREDICTED: Vigna angularis dirigent protein 22-like (LOC108347385), mRNA
108338889	830	3274	1.693	1.0171e-248	Up	PREDICTED: Vigna angularis probable CCR4-associated factor 1 homolog 11 (LOC108338889), mRNA
108324131	17	67	1.69176	1.74905e-06	Up	PREDICTED: Vigna angularis probable indole-3-acetic acid-amido synthetase GH3.1 (LOC108324131), mRNA
108347035	44.33	174.71	1.69174	1.37473e-14	Up	PREDICTED: Vigna angularis cytochrome P450 81E8-like (LOC108347035), mRNA
108328539	502	1977	1.69068	2.17675e-150	Up	PREDICTED: Vigna angularis calcium-binding protein CML42 (LOC108328539), mRNA
108331992	166	653	1.68903	1.70087e-50	Up	PREDICTED: Vigna angularis cytochrome b561 and DOMON domain-containing protein At5g47530-like (LOC108331992), mRNA
108342174	867	3410	1.6888	4.26985e-258	Up	PREDICTED: Vigna angularis nitronate monooxygenase (LOC108342174), mRNA
108323289	281	1104	1.68723	2.63746e-84	Up	PREDICTED: Vigna angularis uncharacterized LOC108323289 (LOC108323289), mRNA
108346882	1155	4533	1.6857	0	Up	PREDICTED: Vigna angularis BTB/POZ domain-containing protein At5g41330 (LOC108346882), mRNA
108347208	162	635	1.68389	6.16755e-49	Up	PREDICTED: Vigna angularis auxin-responsive protein SAUR36 (LOC108347208), mRNA
108330729	5633	22040	1.68128	0	Up	PREDICTED: Vigna angularis probable chalcone--flavonone isomerase 3 (LOC108330729), mRNA
108333255	181	708	1.68089	2.88278e-54	Up	PREDICTED: Vigna angularis glucan endo-1,3-beta-glucosidase 14-like (LOC108333255), transcript variant X1, mRNA;PREDICTED: Vigna angularis glucan endo-1,3-beta-glucosidase 14-like (LOC108333255), transcript variant X3, mRNA;PREDICTED: Vigna angularis glucan endo-1,3-beta-glucosidase 14-like (LOC108333255), transcript variant X2, mRNA
108341977	839.97	3283.95	1.68015	8.31272e-247	Up	PREDICTED: Vigna angularis cytochrome P450 CYP82D47-like (LOC108341977), mRNA
108325537	10	39	1.67661	0.000248913	Up	PREDICTED: Vigna angularis E3 ubiquitin-protein ligase PUB23-like (LOC108325537), mRNA
108343938	492	1915	1.67375	1.16044e-143	Up	PREDICTED: Vigna angularis ethylene-responsive transcription factor ABR1-like (LOC108343938), transcript variant X1, mRNA;PREDICTED: Vigna angularis ethylene-responsive transcription factor ABR1-like (LOC108343938), transcript variant X2, mRNA
108323538	450	1751	1.67331	2.06642e-131	Up	PREDICTED: Vigna angularis probable LRR receptor-like serine/threonine-protein kinase At1g74360 (LOC108323538), transcript variant X2, mRNA;PREDICTED: Vigna angularis probable LRR receptor-like serine/threonine-protein kinase At1g74360 (LOC108323538), transcript variant X1, mRNA
108325630	82.09	319.01	1.67145	4.87126e-25	Up	PREDICTED: Vigna angularis zeatin O-glucosyltransferase-like (LOC108325630), mRNA
108339981	94.75	368.1	1.67103	1.15327e-28	Up	PREDICTED: Vigna angularis putative receptor-like protein kinase At4g00960 (LOC108339981), transcript variant X1, mRNA;PREDICTED: Vigna angularis putative receptor-like protein kinase At4g00960 (LOC108339981), transcript variant X2, mRNA
108337389	11865.2	46081.3	1.67058	0	Up	PREDICTED: Vigna angularis NAD(P)H-dependent 6'-deoxychalcone synthase-like (LOC108337389), mRNA
108342398	443.98	1724.24	1.67053	4.02035e-129	Up	PREDICTED: Vigna angularis uncharacterized acetyltransferase At3g50280-like (LOC108342398), mRNA
108332273	30	116	1.66422	5.66642e-10	Up	PREDICTED: Vigna angularis ras-related protein RABA1f-like (LOC108332273), mRNA
108328185	75	290	1.66422	9.21134e-23	Up	PREDICTED: Vigna angularis E3 ubiquitin-protein ligase PUB22 (LOC108328185), mRNA
108338810	481.33	1857.91	1.66171	5.26045e-138	Up	PREDICTED: Vigna angularis protein ZINC INDUCED FACILITATOR-LIKE 1-like (LOC108338810), transcript variant X2, mRNA;PREDICTED: Vigna angularis protein ZINC INDUCED FACILITATOR-LIKE 1-like (LOC108338810), transcript variant X3, mRNA;PREDICTED: Vigna angularis protein ZINC INDUCED FACILITATOR-LIKE 1-like (LOC108338810), transcript variant X1, mRNA
108323802	21	81	1.66066	2.22605e-07	Up	PREDICTED: Vigna angularis uncharacterized LOC108323802 (LOC108323802), transcript variant X1, mRNA;PREDICTED: Vigna angularis uncharacterized LOC108323802 (LOC108323802), transcript variant X2, mRNA
108343297	1009	3891	1.66035	2.36611e-287	Up	PREDICTED: Vigna angularis glucose-6-phosphate/phosphate translocator 1, chloroplastic-like (LOC108343297), mRNA
108346349	444.06	1712.13	1.6601	4.24003e-127	Up	PREDICTED: Vigna angularis uncharacterized LOC108346349 (LOC108346349), mRNA
108333443	8.52	32.84	1.65966	0.000782332	Up	PREDICTED: Vigna angularis 3-ketoacyl-CoA synthase 12-like (LOC108333443), mRNA
108340488	13	50	1.65655	4.33947e-05	Up	PREDICTED: Vigna angularis protein RALF-like 32 (LOC108340488), mRNA
108320895	930.97	3556.08	1.64661	1.23556e-259	Up	PREDICTED: Vigna angularis putative 12-oxophytodienoate reductase 11 (LOC108320895), mRNA
108335192	1357	5181	1.64594	0	Up	PREDICTED: Vigna angularis protein STAY-GREEN, chloroplastic-like (LOC108335192), mRNA
108325634	23.92	91.31	1.64569	4.73481e-08	Up	PREDICTED: Vigna angularis putative receptor-like protein kinase At4g00960 (LOC108325634), mRNA
108332120	225	858	1.64418	1.72746e-63	Up	PREDICTED: Vigna angularis adenine phosphoribosyltransferase 5 (LOC108332120), mRNA
108320851	48	183	1.64387	1.16088e-14	Up	PREDICTED: Vigna angularis G-type lectin S-receptor-like serine/threonine-protein kinase LECRK1 (LOC108320851), mRNA
108339993	437	1666	1.64381	5.38546e-122	Up	PREDICTED: Vigna angularis F-box protein At2g27310-like (LOC108339993), mRNA
108322208	176	669	1.63956	1.29653e-49	Up	PREDICTED: Vigna angularis RING-H2 finger protein ATL54-like (LOC108322208), mRNA
108346788	10	38	1.63913	0.000364725	Up	PREDICTED: Vigna angularis uncharacterized protein At1g28695-like (LOC108346788), mRNA
108321720	15	57	1.63913	1.53608e-05	Up	PREDICTED: Vigna angularis probable mediator of RNA polymerase II transcription subunit 37c (LOC108321720), transcript variant X2, mRNA;PREDICTED: Vigna angularis probable mediator of RNA polymerase II transcription subunit 37c (LOC108321720), transcript variant X1, mRNA
108318683	10	38	1.63913	0.000364725	Up	PREDICTED: Vigna angularis ervatamin-C-like (LOC108318683), mRNA
108332994	482.18	1831.72	1.63869	2.0636e-133	Up	PREDICTED: Vigna angularis probable leucine-rich repeat receptor-like serine/threonine-protein kinase At3g14840 (LOC108332994), transcript variant X2, mRNA;PREDICTED: Vigna angularis probable leucine-rich repeat receptor-like serine/threonine-protein kinase At3g14840 (LOC108332994), transcript variant X1, mRNA;PREDICTED: Vigna angularis probable leucine-rich repeat receptor-like serine/threonine-…
108325855	649	2465	1.63843	4.52851e-179	Up	PREDICTED: Vigna angularis chalcone--flavonone isomerase-like (LOC108325855), mRNA
108320908	44.99	170.26	1.63319	1.2574e-13	Up	PREDICTED: Vigna angularis putative 12-oxophytodienoate reductase 11 (LOC108320908), transcript variant X1, mRNA;PREDICTED: Vigna angularis putative 12-oxophytodienoate reductase 11 (LOC108320908), transcript variant X2, mRNA
108345160	51	193	1.63316	2.95604e-15	Up	PREDICTED: Vigna angularis uncharacterized LOC108345160 (LOC108345160), mRNA
108328023	279	1055.72	1.63302	4.52577e-77	Up	PREDICTED: Vigna angularis acyltransferase-like protein At3g26840, chloroplastic (LOC108328023), mRNA
108340140	114.99	434.7	1.63164	1.62613e-32	Up	PREDICTED: Vigna angularis senescence-specific cysteine protease SAG39-like (LOC108340140), mRNA
108322875	18.29	69.1	1.63076	2.23323e-06	Up	PREDICTED: Vigna angularis DNA repair protein RAD51 homolog 3-like (LOC108322875), mRNA
108331361	45	170	1.63067	1.39673e-13	Up	PREDICTED: Vigna angularis uncharacterized LOC108331361 (LOC108331361), mRNA
108325285	30.91	116.77	1.63066	8.77659e-10	Up	PREDICTED: Vigna angularis receptor-like protein kinase (LOC108325285), mRNA
108337843	430	1623	1.62939	2.09839e-117	Up	PREDICTED: Vigna angularis bifunctional epoxide hydrolase 2 (LOC108337843), mRNA
108333391	9523.45	35928	1.62868	0	Up	PREDICTED: Vigna angularis pleiotropic drug resistance protein 1-like (LOC108333391), mRNA
108344908	375.1	1411.49	1.625	6.99373e-102	Up	PREDICTED: Vigna angularis UDP-glycosyltransferase 74G1-like (LOC108344908), mRNA
108331649	2454	9209	1.62104	0	Up	PREDICTED: Vigna angularis pleiotropic drug resistance protein 3-like (LOC108331649), transcript variant X2, mRNA;PREDICTED: Vigna angularis pleiotropic drug resistance protein 3-like (LOC108331649), transcript variant X1, mRNA
108323588	1624.61	6091.31	1.61979	0	Up	PREDICTED: Vigna angularis phenylalanine ammonia-lyase class 1-like (LOC108323588), partial mRNA
108325698	39	146	1.61755	9.49662e-12	Up	PREDICTED: Vigna angularis putative protein phosphatase 2C-like protein 44 (LOC108325698), mRNA
108327779	27	101	1.61646	1.44846e-08	Up	PREDICTED: Vigna angularis transcription factor HBP-1b(c38)-like (LOC108327779), transcript variant X2, mRNA;PREDICTED: Vigna angularis transcription factor HBP-1b(c38)-like (LOC108327779), transcript variant X1, mRNA
108324170	1811.09	6754.15	1.61205	0	Up	PREDICTED: Vigna angularis hydroxyisourate hydrolase-like (LOC108324170), transcript variant X1, mRNA;PREDICTED: Vigna angularis hydroxyisourate hydrolase-like (LOC108324170), transcript variant X2, mRNA
108324781	461	1719	1.61186	2.24807e-122	Up	PREDICTED: Vigna angularis uncharacterized LOC108324781 (LOC108324781), mRNA
108338846	625.92	2333.7	1.6117	1.14299e-165	Up	PREDICTED: Vigna angularis protein ZINC INDUCED FACILITATOR-LIKE 1-like (LOC108338846), transcript variant X3, misc_RNA;PREDICTED: Vigna angularis protein ZINC INDUCED FACILITATOR-LIKE 1-like (LOC108338846), transcript variant X1, mRNA;PREDICTED: Vigna angularis protein ZINC INDUCED FACILITATOR-LIKE 1-like (LOC108338846), transcript variant X2, mRNA
108333644	147	548	1.61149	6.30723e-40	Up	PREDICTED: Vigna angularis uncharacterized LOC108333644 (LOC108333644), mRNA
108342423	55	205	1.61125	7.8551e-16	Up	PREDICTED: Vigna angularis glutaredoxin-C9 (LOC108342423), mRNA
108339024	767	2857	1.61033	2.76508e-202	Up	PREDICTED: Vigna angularis G-type lectin S-receptor-like serine/threonine-protein kinase At4g27290 (LOC108339024), transcript variant X2, mRNA;PREDICTED: Vigna angularis G-type lectin S-receptor-like serine/threonine-protein kinase At4g27290 (LOC108339024), transcript variant X4, mRNA;PREDICTED: Vigna angularis G-type lectin S-receptor-like serine/threonine-protein kinase At4g27290 (LOC108339024)…
108335672	2163.37	8045.36	1.60801	0	Up	PREDICTED: Vigna angularis pathogenesis-related protein 2-like (LOC108335672), mRNA
108325671	85	316	1.60752	1.51123e-23	Up	PREDICTED: Vigna angularis uncharacterized LOC108325671 (LOC108325671), mRNA
108322731	401	1490	1.60677	9.12057e-106	Up	PREDICTED: Vigna angularis probable xyloglucan endotransglucosylase/hydrolase protein 23 (LOC108322731), mRNA
108346839	1964	7290.01	1.60526	0	Up	PREDICTED: Vigna angularis ferritin-3, chloroplastic (LOC108346839), mRNA
108343734	662	2454	1.60336	7.38105e-173	Up	PREDICTED: Vigna angularis cytochrome P450 CYP736A12-like (LOC108343734), mRNA
108340920	209	774	1.60196	2.38125e-55	Up	PREDICTED: Vigna angularis transcription factor MYB44-like (LOC108340920), mRNA
108323155	85	313	1.59376	4.56594e-23	Up	PREDICTED: Vigna angularis LEAF RUST 10 DISEASE-RESISTANCE LOCUS RECEPTOR-LIKE PROTEIN KINASE-like 2.1 (LOC108323155), mRNA
108319018	40	147	1.59088	1.4225e-11	Up	PREDICTED: Vigna angularis MACPF domain-containing protein At1g14780-like (LOC108319018), mRNA
108342478	638	2342	1.58924	6.08834e-163	Up	PREDICTED: Vigna angularis probable glutathione S-transferase (LOC108342478), mRNA
108325749	24	88	1.5876	1.72823e-07	Up	PREDICTED: Vigna angularis ethylene-responsive transcription factor ERF098-like (LOC108325749), mRNA
108322140	45	165	1.5876	8.86983e-13	Up	PREDICTED: Vigna angularis transcription factor bHLH35-like (LOC108322140), mRNA
108332191	6160	22571	1.5866	0	Up	PREDICTED: Vigna angularis alternative oxidase 3, mitochondrial (LOC108332191), mRNA
108321100	1315.94	4820.98	1.58636	0	Up	PREDICTED: Vigna angularis isoflavone 2'-hydroxylase-like (LOC108321100), mRNA
108333874	696.36	2550.83	1.58619	7.17988e-177	Up	PREDICTED: Vigna angularis endo-1,3;1,4-beta-D-glucanase-like (LOC108333874), mRNA
108333375	94	344	1.58481	5.14849e-25	Up	PREDICTED: Vigna angularis protein BPS1, chloroplastic-like (LOC108333375), mRNA
108338967	102	373	1.58374	5.56649e-27	Up	PREDICTED: Vigna angularis PI-PLC X-box domain-containing protein DDB_G0293730 (LOC108338967), mRNA
108328319	1339	4896	1.58358	0	Up	PREDICTED: Vigna angularis cationic peroxidase 1-like (LOC108328319), mRNA
108333013	1025	3743.01	1.58171	6.53452e-258	Up	PREDICTED: Vigna angularis arogenate dehydratase 3, chloroplastic (LOC108333013), mRNA
108336039	47.54	173.34	1.57952	2.90804e-13	Up	PREDICTED: Vigna angularis 50S ribosomal protein L19, chloroplastic-like (LOC108336039), transcript variant X2, mRNA;PREDICTED: Vigna angularis 50S ribosomal protein L19, chloroplastic-like (LOC108336039), transcript variant X1, mRNA
108326022	12613	45962	1.57866	0	Up	PREDICTED: Vigna angularis chalcone--flavonone isomerase (LOC108326022), transcript variant X1, mRNA;PREDICTED: Vigna angularis chalcone--flavonone isomerase (LOC108326022), transcript variant X2, mRNA
108341013	1604	5844	1.57841	0	Up	PREDICTED: Vigna angularis bifunctional riboflavin biosynthesis protein RIBA 1, chloroplastic (LOC108341013), mRNA
108347255	218	793	1.57612	2.18884e-55	Up	PREDICTED: Vigna angularis uncharacterized LOC108347255 (LOC108347255), mRNA
108344944	1563	5679	1.57445	0	Up	PREDICTED: Vigna angularis aldose 1-epimerase-like (LOC108344944), mRNA
108344890	59	214	1.57196	6.18891e-16	Up	PREDICTED: Vigna angularis probable galacturonosyltransferase-like 10 (LOC108344890), mRNA
108322194	29	105	1.5694	1.54493e-08	Up	PREDICTED: Vigna angularis probable xyloglucan endotransglucosylase/hydrolase protein 23 (LOC108322194), mRNA
108326782	24.96	90.26	1.5676	1.56858e-07	Up	PREDICTED: Vigna angularis LRR receptor-like serine/threonine-protein kinase FLS2 (LOC108326782), transcript variant X3, mRNA;PREDICTED: Vigna angularis LRR receptor-like serine/threonine-protein kinase FLS2 (LOC108326782), transcript variant X1, mRNA;PREDICTED: Vigna angularis LRR receptor-like serine/threonine-protein kinase FLS2 (LOC108326782), transcript variant X2, mRNA
108342185	655.48	2369.81	1.56728	1.37122e-161	Up	PREDICTED: Vigna angularis uncharacterized LOC108342185 (LOC108342185), mRNA
108326101	693	2503	1.56586	2.24205e-170	Up	PREDICTED: Vigna angularis syntaxin-121-like (LOC108326101), mRNA
108335130	746	2689	1.56295	1.89375e-182	Up	PREDICTED: Vigna angularis flavonol synthase/flavanone 3-hydroxylase-like (LOC108335130), mRNA
108331457	423	1520.04	1.55851	2.93687e-103	Up	PREDICTED: Vigna angularis non-functional NADPH-dependent codeinone reductase 2-like (LOC108331457), transcript variant X1, mRNA;PREDICTED: Vigna angularis non-functional NADPH-dependent codeinone reductase 2-like (LOC108331457), transcript variant X2, mRNA
108330625	1486	5331	1.5561	0	Up	PREDICTED: Vigna angularis zinc finger protein ZAT10-like (LOC108330625), mRNA
108328436	221	792	1.55459	3.00174e-54	Up	PREDICTED: Vigna angularis dirigent protein 2-like (LOC108328436), mRNA
108346954	98	351	1.55375	8.22909e-25	Up	PREDICTED: Vigna angularis aldehyde dehydrogenase family 2 member C4-like (LOC108346954), transcript variant X1, mRNA;PREDICTED: Vigna angularis aldehyde dehydrogenase family 2 member C4-like (LOC108346954), transcript variant X2, mRNA
108321797	43	154	1.55365	1.07209e-11	Up	PREDICTED: Vigna angularis uncharacterized LOC108321797 (LOC108321797), mRNA
108330617	1746.71	6253.8	1.55322	0	Up	PREDICTED: Vigna angularis cytokinin riboside 5'-monophosphate phosphoribohydrolase LOG8 (LOC108330617), transcript variant X1, mRNA;PREDICTED: Vigna angularis cytokinin riboside 5'-monophosphate phosphoribohydrolase LOG8 (LOC108330617), transcript variant X2, mRNA
108342215	26	93	1.55185	1.26483e-07	Up	PREDICTED: Vigna angularis uncharacterized LOC108342215 (LOC108342215), mRNA
108344731	869	3106	1.55076	3.6716e-208	Up	PREDICTED: Vigna angularis E3 ubiquitin-protein ligase ATL6 (LOC108344731), mRNA
108325124	145	518	1.55003	8.07855e-36	Up	PREDICTED: Vigna angularis WAT1-related protein At1g25270-like (LOC108325124), transcript variant X2, mRNA;PREDICTED: Vigna angularis WAT1-related protein At1g25270-like (LOC108325124), transcript variant X1, mRNA
108345114	28	100	1.54963	4.45834e-08	Up	PREDICTED: Vigna angularis transcription factor MYB21-like (LOC108345114), mRNA
108334576	14	50	1.54963	9.45071e-05	Up	PREDICTED: Vigna angularis homologous-pairing protein 2 homolog (LOC108334576), mRNA
108334290	35	125	1.54963	9.79624e-10	Up	PREDICTED: Vigna angularis auxin-induced protein 22C (LOC108334290), mRNA
108325249	1325	4730	1.54898	0	Up	PREDICTED: Vigna angularis thaumatin-like protein 1b (LOC108325249), mRNA
108322058	44	157	1.54832	7.63072e-12	Up	PREDICTED: Vigna angularis uncharacterized LOC108322058 (LOC108322058), mRNA
108345037	967	3450	1.54814	1.5815e-230	Up	PREDICTED: Vigna angularis indole-3-acetic acid-induced protein ARG2-like (LOC108345037), mRNA
108318913	254	906	1.54781	1.78367e-61	Up	PREDICTED: Vigna angularis uncharacterized LOC108318913 (LOC108318913), ncRNA
108343190	30	107	1.54771	1.58061e-08	Up	PREDICTED: Vigna angularis uncharacterized LOC108343190 (LOC108343190), mRNA
108321107	66	235	1.54525	5.7873e-17	Up	PREDICTED: Vigna angularis uncharacterized LOC108321107 (LOC108321107), mRNA
108324971	338	1200	1.54107	1.76032e-80	Up	PREDICTED: Vigna angularis ferredoxin, root R-B1-like (LOC108324971), transcript variant X2, mRNA;PREDICTED: Vigna angularis ferredoxin, root R-B1-like (LOC108324971), transcript variant X1, mRNA
108342199	31	110	1.54029	1.12478e-08	Up	PREDICTED: Vigna angularis rho GDP-dissociation inhibitor 1 (LOC108342199), mRNA
108342069	222	787	1.53894	3.84011e-53	Up	PREDICTED: Vigna angularis cellulose synthase-like protein E1 (LOC108342069), mRNA
108319882	142.62	505.33	1.53818	1.33078e-34	Up	PREDICTED: Vigna angularis cannabidiolic acid synthase-like 1 (LOC108319882), mRNA
108319934	56	198	1.53513	2.14793e-14	Up	PREDICTED: Vigna angularis uncharacterized LOC108319934 (LOC108319934), mRNA
108344765	388	1371	1.53423	3.61402e-91	Up	PREDICTED: Vigna angularis protein kinase 2A, chloroplastic-like (LOC108344765), transcript variant X1, mRNA;PREDICTED: Vigna angularis protein kinase 2A, chloroplastic-like (LOC108344765), transcript variant X2, mRNA
108346436	1874	6611	1.53188	0	Up	PREDICTED: Vigna angularis anthranilate N-methyltransferase-like (LOC108346436), mRNA
108342146	202	712	1.53065	7.65943e-48	Up	PREDICTED: Vigna angularis ethylene-responsive transcription factor 12 (LOC108342146), transcript variant X1, mRNA;PREDICTED: Vigna angularis ethylene-responsive transcription factor 12 (LOC108342146), transcript variant X2, mRNA
108341994	48.4	170.39	1.52889	1.59767e-12	Up	PREDICTED: Vigna angularis bZIP transcription factor 44-like (LOC108341994), mRNA
108323276	569	2000	1.52663	1.88364e-131	Up	PREDICTED: Vigna angularis disease resistance protein RPM1-like (LOC108323276), mRNA
108333110	1953.89	6857.63	1.52449	0	Up	PREDICTED: Vigna angularis epidermis-specific secreted glycoprotein EP1 (LOC108333110), mRNA
108333710	103	361	1.52249	9.0328e-25	Up	PREDICTED: Vigna angularis protein PLANT CADMIUM RESISTANCE 8 (LOC108333710), mRNA
108340940	263	921	1.52127	6.14159e-61	Up	PREDICTED: Vigna angularis WAT1-related protein At1g68170-like (LOC108340940), mRNA
108330908	216	755	1.51858	4.45593e-50	Up	PREDICTED: Vigna angularis 7-methylxanthosine synthase 1-like (LOC108330908), transcript variant X2, mRNA;PREDICTED: Vigna angularis 7-methylxanthosine synthase 1-like (LOC108330908), transcript variant X1, mRNA
108337278	1414	4942	1.51844	0	Up	PREDICTED: Vigna angularis glutathione S-transferase F9-like (LOC108337278), mRNA
108334724	93	325	1.51827	2.32634e-22	Up	PREDICTED: Vigna angularis myb family transcription factor EFM-like (LOC108334724), mRNA
108326061	1973	6894	1.51808	0	Up	PREDICTED: Vigna angularis phenylalanine ammonia-lyase class 2 (LOC108326061), mRNA
108336235	381	1330	1.51669	5.08597e-87	Up	PREDICTED: Vigna angularis flavonoid 3'-monooxygenase-like (LOC108336235), transcript variant X1, mRNA;PREDICTED: Vigna angularis flavonoid 3'-monooxygenase-like (LOC108336235), transcript variant X2, mRNA
108333968	143	499	1.51616	1.69071e-33	Up	PREDICTED: Vigna angularis 4-coumarate--CoA ligase 1-like (LOC108333968), mRNA
108346921	85	296	1.51319	2.13123e-20	Up	PREDICTED: Vigna angularis pectinesterase 2-like (LOC108346921), mRNA
108342597	96	334	1.51187	8.33152e-23	Up	PREDICTED: Vigna angularis putative serine/threonine-protein kinase (LOC108342597), mRNA
108341943	3852	13401	1.51179	0	Up	PREDICTED: Vigna angularis allene oxide synthase 1, chloroplastic-like (LOC108341943), mRNA
108330645	86.19	299.7	1.51106	1.35422e-20	Up	PREDICTED: Vigna angularis serine/threonine-protein kinase At5g01020-like (LOC108330645), mRNA
108340339	16	55.6	1.51014	5.50392e-05	Up	PREDICTED: Vigna angularis lignin-forming anionic peroxidase-like (LOC108340339), mRNA
108340013	8670	30109	1.50922	0	Up	PREDICTED: Vigna angularis 21 kDa protein-like (LOC108340013), mRNA
108337740	34	118	1.50831	5.74983e-09	Up	PREDICTED: Vigna angularis uncharacterized LOC108337740 (LOC108337740), mRNA
108335606	15	52	1.50668	9.5965e-05	Up	PREDICTED: Vigna angularis peroxidase 5-like (LOC108335606), mRNA
108331202	487	1686	1.50474	1.05461e-108	Up	PREDICTED: Vigna angularis uncharacterized LOC108331202 (LOC108331202), mRNA
108325482	50	173	1.5039	2.01011e-12	Up	PREDICTED: Vigna angularis zinc finger protein ZAT11-like (LOC108325482), mRNA
108330986	22	76.11	1.50371	2.85424e-06	Up	PREDICTED: Vigna angularis U-box domain-containing protein 26-like (LOC108330986), mRNA
108328745	37	128	1.50368	1.44337e-09	Up	PREDICTED: Vigna angularis uncharacterized LOC108328745 (LOC108328745), mRNA
108336883	34.81	120.3	1.50219	4.55442e-09	Up	PREDICTED: Vigna angularis pathogenesis-related protein 2 (LOC108336883), mRNA
108337544	86	297	1.50119	3.06722e-20	Up	PREDICTED: Vigna angularis protein LURP-one-related 6 (LOC108337544), mRNA
108325316	18	62	1.4974	2.38708e-05	Up	PREDICTED: Vigna angularis GDSL esterase/lipase At5g03610-like (LOC108325316), mRNA
108342801	45.86	157.41	1.49235	2.55146e-11	Up	PREDICTED: Vigna angularis bifunctional epoxide hydrolase 2-like (LOC108342801), mRNA
108337274	176.99	606	1.48878	2.41825e-39	Up	PREDICTED: Vigna angularis probable receptor-like protein kinase At1g11050 (LOC108337274), mRNA
108325081	444	1520	1.48857	1.35717e-96	Up	PREDICTED: Vigna angularis zinc finger protein ZAT10-like (LOC108325081), mRNA
108344776	43	147	1.48654	1.29796e-10	Up	PREDICTED: Vigna angularis probable galactinol--sucrose galactosyltransferase 5 (LOC108344776), mRNA
108346230	614	2099	1.48652	1.26108e-132	Up	PREDICTED: Vigna angularis cytochrome b5, seed isoform-like (LOC108346230), mRNA
108335663	12	41	1.48572	0.000551659	Up	PREDICTED: Vigna angularis erlin-2-B (LOC108335663), mRNA
108342023	343	1171	1.48459	1.99019e-74	Up	PREDICTED: Vigna angularis external alternative NAD(P)H-ubiquinone oxidoreductase B2, mitochondrial-like (LOC108342023), transcript variant X2, mRNA;PREDICTED: Vigna angularis external alternative NAD(P)H-ubiquinone oxidoreductase B2, mitochondrial-like (LOC108342023), transcript variant X1, mRNA
108320083	56	191	1.48321	2.56648e-13	Up	PREDICTED: Vigna angularis probable mannitol dehydrogenase (LOC108320083), mRNA
108328988	573.37	1953.3	1.48151	6.77475e-123	Up	PREDICTED: Vigna angularis ABC transporter G family member 40-like (LOC108328988), mRNA
108343893	47.63	162.1	1.48007	1.72236e-11	Up	PREDICTED: Vigna angularis GRF1-interacting factor 1-like (LOC108343893), mRNA
108338303	717.93	2441.38	1.47891	6.62677e-153	Up	PREDICTED: Vigna angularis glycosyltransferase family 64 protein C4 (LOC108338303), mRNA
108337946	2065.8	7024.66	1.47886	0	Up	PREDICTED: Vigna angularis NAD(P)H-dependent 6'-deoxychalcone synthase (LOC108337946), mRNA
108324009	143	486	1.47807	1.64403e-31	Up	PREDICTED: Vigna angularis phenylalanine ammonia-lyase 2 (LOC108324009), mRNA
108337337	162	550	1.47657	2.02319e-35	Up	PREDICTED: Vigna angularis serine acetyltransferase 1, chloroplastic-like (LOC108337337), mRNA
108334743	362	1226	1.47303	5.61193e-77	Up	PREDICTED: Vigna angularis triose phosphate/phosphate translocator, non-green plastid, chloroplastic-like (LOC108334743), mRNA
108333703	256	867	1.47302	7.85123e-55	Up	PREDICTED: Vigna angularis uncharacterized LOC108333703 (LOC108333703), mRNA
108324250	105	355	1.47056	3.10693e-23	Up	PREDICTED: Vigna angularis phospholipase D zeta 1-like (LOC108324250), transcript variant X2, mRNA;PREDICTED: Vigna angularis phospholipase D zeta 1-like (LOC108324250), transcript variant X1, mRNA
108322048	16	54	1.46802	9.65502e-05	Up	PREDICTED: Vigna angularis actin-interacting protein 1-2-like (LOC108322048), mRNA
108332082	17946.1	60504.7	1.46651	0	Up	PREDICTED: Vigna angularis 2-hydroxyisoflavanone synthase (LOC108332082), mRNA
108335418	19	64	1.4652	2.39962e-05	Up	PREDICTED: Vigna angularis GATA transcription factor 18-like (LOC108335418), mRNA
108332669	49.91	168.11	1.46514	1.04614e-11	Up	PREDICTED: Vigna angularis glutamate receptor 2.8-like (LOC108332669), mRNA
108323055	1724.84	5796.84	1.46194	0	Up	PREDICTED: Vigna angularis UDP-glycosyltransferase 83A1-like (LOC108323055), mRNA
108328351	184	617	1.4587	7.10505e-39	Up	PREDICTED: Vigna angularis vesicle-associated membrane protein 722-like (LOC108328351), mRNA
108320081	136.31	456.65	1.45733	4.20128e-29	Up	PREDICTED: Vigna angularis G-type lectin S-receptor-like serine/threonine-protein kinase RKS1 (LOC108320081), mRNA
108337545	72	241	1.4561	5.09201e-16	Up	PREDICTED: Vigna angularis protein JASON-like (LOC108337545), mRNA
108328682	149	498	1.45396	1.65889e-31	Up	PREDICTED: Vigna angularis uncharacterized protein At1g66480 (LOC108328682), transcript variant X2, mRNA;PREDICTED: Vigna angularis uncharacterized protein At1g66480 (LOC108328682), transcript variant X1, mRNA
108319590	38	127	1.45389	4.12987e-09	Up	PREDICTED: Vigna angularis uncharacterized protein C24B11.05-like (LOC108319590), transcript variant X2, mRNA;PREDICTED: Vigna angularis uncharacterized protein C24B11.05-like (LOC108319590), transcript variant X1, mRNA
108333444	50	167	1.45298	1.63471e-11	Up	PREDICTED: Vigna angularis CBL-interacting serine/threonine-protein kinase 1-like (LOC108333444), transcript variant X2, mRNA;PREDICTED: Vigna angularis CBL-interacting serine/threonine-protein kinase 1-like (LOC108333444), transcript variant X1, mRNA
108333717	186	621	1.45242	7.09945e-39	Up	PREDICTED: Vigna angularis malonyl-coenzyme A:anthocyanin 3-O-glucoside-6''-O-malonyltransferase-like (LOC108333717), mRNA
108338436	380	1267	1.45048	1.00732e-77	Up	PREDICTED: Vigna angularis serine/threonine-protein kinase AtPK2/AtPK19-like (LOC108338436), transcript variant X3, mRNA;PREDICTED: Vigna angularis serine/threonine-protein kinase AtPK2/AtPK19-like (LOC108338436), transcript variant X5, mRNA;PREDICTED: Vigna angularis serine/threonine-protein kinase AtPK2/AtPK19-like (LOC108338436), transcript variant X1, mRNA;PREDICTED: Vigna angularis serine/th…
108335538	1218	4061	1.45045	2.57803e-246	Up	PREDICTED: Vigna angularis uncharacterized LOC108335538 (LOC108335538), mRNA
108331193	174	580	1.4501	2.56334e-36	Up	PREDICTED: Vigna angularis uncharacterized LOC108331193 (LOC108331193), mRNA
108340354	42.85	142.73	1.44905	5.13084e-10	Up	PREDICTED: Vigna angularis uncharacterized LOC108340354 (LOC108340354), mRNA
108318919	122	406	1.44773	8.61217e-26	Up	PREDICTED: Vigna angularis uncharacterized LOC108318919 (LOC108318919), mRNA
108335393	66.22	220.13	1.44615	1.27419e-14	Up	PREDICTED: Vigna angularis uncharacterized LOC108335393 (LOC108335393), mRNA
108321715	130	431	1.44231	3.80243e-27	Up	PREDICTED: Vigna angularis keratin, type II cytoskeletal 68 kDa, component IB-like (LOC108321715), transcript variant X2, mRNA;PREDICTED: Vigna angularis keratin, type II cytoskeletal 68 kDa, component IB-like (LOC108321715), transcript variant X1, mRNA
108333855	430	1425	1.44168	1.80794e-86	Up	PREDICTED: Vigna angularis purple acid phosphatase 17-like (LOC108333855), mRNA
108328680	16	53	1.44105	0.000136668	Up	PREDICTED: Vigna angularis Werner Syndrome-like exonuclease (LOC108328680), mRNA
108337990	360	1192	1.44045	1.84332e-72	Up	PREDICTED: Vigna angularis probable receptor-like protein kinase At5g20050 (LOC108337990), mRNA
108335659	17.21	56.93	1.43907	8.10165e-05	Up	PREDICTED: Vigna angularis uncharacterized LOC108335659 (LOC108335659), ncRNA
108331686	4020	13297	1.43896	0	Up	PREDICTED: Vigna angularis isoflavone reductase homolog (LOC108331686), mRNA
108334840	301	995.01	1.43808	1.45938e-60	Up	PREDICTED: Vigna angularis uncharacterized LOC108334840 (LOC108334840), mRNA
108335021	105	347	1.43768	4.91477e-22	Up	PREDICTED: Vigna angularis GATA transcription factor 5-like (LOC108335021), mRNA
108340746	717.62	2369.55	1.43645	3.59259e-142	Up	PREDICTED: Vigna angularis GABA transporter 1-like (LOC108340746), mRNA
108335141	1153	3807	1.43639	1.19917e-227	Up	PREDICTED: Vigna angularis cytochrome P450 81E8-like (LOC108335141), mRNA
108327075	21.65	71.3	1.43267	1.19697e-05	Up	PREDICTED: Vigna angularis uncharacterized LOC108327075 (LOC108327075), mRNA
108332065	1078	3548	1.43178	3.23312e-211	Up	PREDICTED: Vigna angularis 3-ketoacyl-CoA synthase 11-like (LOC108332065), mRNA
108319169	565	1858	1.43056	4.59003e-111	Up	PREDICTED: Vigna angularis thioredoxin-like protein HCF164, chloroplastic (LOC108319169), transcript variant X2, mRNA;PREDICTED: Vigna angularis thioredoxin-like protein HCF164, chloroplastic (LOC108319169), transcript variant X1, mRNA
108328459	75	246	1.42683	7.08887e-16	Up	PREDICTED: Vigna angularis zinc finger protein ZAT11-like (LOC108328459), mRNA
108346229	3716	12183	1.42618	0	Up	PREDICTED: Vigna angularis protein NRT1/ PTR FAMILY 2.11-like (LOC108346229), mRNA
108337726	69	226	1.42479	1.12955e-14	Up	PREDICTED: Vigna angularis probable inactive receptor kinase At4g23740 (LOC108337726), mRNA
108346929	220	720.01	1.42364	1.45145e-43	Up	PREDICTED: Vigna angularis probable serine/threonine-protein kinase NAK (LOC108346929), mRNA
108340443	315	1028.89	1.4208	1.7898e-61	Up	PREDICTED: Vigna angularis U-box domain-containing protein 25-like (LOC108340443), mRNA
108347196	52.28	170.73	1.42052	2.1522e-11	Up	PREDICTED: Vigna angularis RING-H2 finger protein ATL3 (LOC108347196), mRNA
108346168	331.2	1079.85	1.41819	2.81681e-64	Up	PREDICTED: Vigna angularis glutamate dehydrogenase B (LOC108346168), transcript variant X5, mRNA;PREDICTED: Vigna angularis glutamate dehydrogenase B (LOC108346168), transcript variant X1, mRNA;PREDICTED: Vigna angularis glutamate dehydrogenase B (LOC108346168), transcript variant X4, mRNA;PREDICTED: Vigna angularis glutamate dehydrogenase B (LOC108346168), transcript variant X3, mRNA;PREDICTED: …
108330568	127	414	1.41793	1.66322e-25	Up	PREDICTED: Vigna angularis serine carboxypeptidase-like 7 (LOC108330568), transcript variant X1, mRNA;PREDICTED: Vigna angularis serine carboxypeptidase-like 7 (LOC108330568), transcript variant X2, mRNA
108320588	1633.05	5323.1	1.41783	0	Up	PREDICTED: Vigna angularis probable WRKY transcription factor 40 (LOC108320588), transcript variant X4, mRNA;PREDICTED: Vigna angularis probable WRKY transcription factor 40 (LOC108320588), transcript variant X3, mRNA;PREDICTED: Vigna angularis probable WRKY transcription factor 40 (LOC108320588), transcript variant X1, mRNA;PREDICTED: Vigna angularis probable WRKY transcription factor 40 (LOC108…
108332117	1249	4070	1.41739	1.72415e-238	Up	PREDICTED: Vigna angularis triose phosphate/phosphate translocator, non-green plastid, chloroplastic-like (LOC108332117), mRNA
108328202	6568	21381	1.41593	0	Up	PREDICTED: Vigna angularis NAD(P)H-dependent 6'-deoxychalcone synthase-like (LOC108328202), mRNA
108332041	182	591	1.41235	1.34378e-35	Up	PREDICTED: Vigna angularis probable inactive receptor kinase At4g23740 (LOC108332041), transcript variant X2, mRNA;PREDICTED: Vigna angularis probable inactive receptor kinase At4g23740 (LOC108332041), transcript variant X1, mRNA
108318894	423	1373	1.41173	8.1982e-81	Up	PREDICTED: Vigna angularis uncharacterized LOC108318894 (LOC108318894), mRNA
108328035	507	1643	1.40941	3.28369e-96	Up	PREDICTED: Vigna angularis uncharacterized LOC108328035 (LOC108328035), transcript variant X1, mRNA;PREDICTED: Vigna angularis uncharacterized LOC108328035 (LOC108328035), transcript variant X2, mRNA
108333972	1683	5453	1.40915	0	Up	PREDICTED: Vigna angularis fructokinase-2-like (LOC108333972), mRNA
108335982	321	1039	1.40768	3.20713e-61	Up	PREDICTED: Vigna angularis beta-1,3-galactosyltransferase GALT1 (LOC108335982), transcript variant X1, mRNA;PREDICTED: Vigna angularis beta-1,3-galactosyltransferase GALT1 (LOC108335982), transcript variant X3, mRNA;PREDICTED: Vigna angularis beta-1,3-galactosyltransferase GALT1 (LOC108335982), transcript variant X2, mRNA
108322006	1634	5287	1.40717	4.06302e-306	Up	PREDICTED: Vigna angularis 4-coumarate--CoA ligase-like 7 (LOC108322006), transcript variant X1, mRNA;PREDICTED: Vigna angularis 4-coumarate--CoA ligase-like 7 (LOC108322006), transcript variant X2, mRNA;PREDICTED: Vigna angularis 4-coumarate--CoA ligase-like 7 (LOC108322006), transcript variant X4, mRNA;PREDICTED: Vigna angularis 4-coumarate--CoA ligase-like 7 (LOC108322006), transcript variant …
108325994	1267	4092	1.40452	1.65659e-236	Up	PREDICTED: Vigna angularis myb-related protein Myb4-like (LOC108325994), mRNA
108328720	394	1272	1.40396	2.35558e-74	Up	PREDICTED: Vigna angularis uncharacterized LOC108328720 (LOC108328720), ncRNA
108339313	171	552	1.4038	4.74109e-33	Up	PREDICTED: Vigna angularis probable protein phosphatase 2C 34 (LOC108339313), mRNA
108333485	4141	13363	1.40332	0	Up	PREDICTED: Vigna angularis coatomer subunit beta'-3-like (LOC108333485), mRNA
108329162	560	1801	1.39843	4.11634e-104	Up	PREDICTED: Vigna angularis sugar transporter ERD6-like 7 (LOC108329162), transcript variant X4, mRNA;PREDICTED: Vigna angularis sugar transporter ERD6-like 7 (LOC108329162), transcript variant X1, mRNA;PREDICTED: Vigna angularis sugar transporter ERD6-like 7 (LOC108329162), transcript variant X3, mRNA;PREDICTED: Vigna angularis sugar transporter ERD6-like 7 (LOC108329162), transcript variant X2, …
108325735	14	45	1.39763	0.00054719	Up	PREDICTED: Vigna angularis RING-H2 finger protein ATL16-like (LOC108325735), mRNA
108337573	94	302	1.39695	1.32815e-18	Up	PREDICTED: Vigna angularis cytokinin riboside 5'-monophosphate phosphoribohydrolase LOG3-like (LOC108337573), mRNA
108333619	3217	10332	1.39646	0	Up	PREDICTED: Vigna angularis non-specific lipid-transfer protein P5 (LOC108333619), mRNA
108335424	19	61	1.39594	6.7328e-05	Up	PREDICTED: Vigna angularis expansin-like B1 (LOC108335424), transcript variant X2, mRNA;PREDICTED: Vigna angularis expansin-like B1 (LOC108335424), transcript variant X1, mRNA
108322570	334.07	1072.42	1.39578	2.35691e-62	Up	PREDICTED: Vigna angularis limonoid UDP-glucosyltransferase-like (LOC108322570), mRNA
108342677	54	173	1.39287	3.13282e-11	Up	PREDICTED: Vigna angularis uncharacterized LOC108342677 (LOC108342677), mRNA
108335125	10037.3	32142	1.39222	0	Up	PREDICTED: Vigna angularis isoflavone reductase-like (LOC108335125), mRNA
108327921	174	557	1.39172	6.36599e-33	Up	PREDICTED: Vigna angularis uncharacterized LOC108327921 (LOC108327921), transcript variant X3, mRNA;PREDICTED: Vigna angularis uncharacterized LOC108327921 (LOC108327921), transcript variant X2, mRNA;PREDICTED: Vigna angularis uncharacterized LOC108327921 (LOC108327921), transcript variant X1, mRNA
108326222	254	813	1.39156	2.14885e-47	Up	PREDICTED: Vigna angularis uncharacterized LOC108326222 (LOC108326222), mRNA
108329576	50	160	1.3912	1.76947e-10	Up	PREDICTED: Vigna angularis receptor like protein kinase S.2-like (LOC108329576), mRNA
108324147	25	80	1.3912	5.85806e-06	Up	PREDICTED: Vigna angularis type I inositol polyphosphate 5-phosphatase 8 (LOC108324147), transcript variant X3, mRNA;PREDICTED: Vigna angularis type I inositol polyphosphate 5-phosphatase 8 (LOC108324147), transcript variant X2, misc_RNA;PREDICTED: Vigna angularis type I inositol polyphosphate 5-phosphatase 8 (LOC108324147), transcript variant X1, mRNA;PREDICTED: Vigna angularis type I inositol p…
108329857	884.85	2830	1.39043	1.76335e-161	Up	PREDICTED: Vigna angularis IQ domain-containing protein IQM1-like (LOC108329857), mRNA
108338233	5256	16809	1.39033	0	Up	PREDICTED: Vigna angularis phospho-2-dehydro-3-deoxyheptonate aldolase 1, chloroplastic-like (LOC108338233), mRNA
108345147	101	323	1.39031	1.15485e-19	Up	PREDICTED: Vigna angularis phosphoenolpyruvate carboxylase kinase 2-like (LOC108345147), mRNA
108322136	61	195	1.38972	1.94383e-12	Up	PREDICTED: Vigna angularis oxysterol-binding protein-related protein 4C-like (LOC108322136), transcript variant X3, mRNA;PREDICTED: Vigna angularis oxysterol-binding protein-related protein 4C-like (LOC108322136), transcript variant X1, mRNA;PREDICTED: Vigna angularis oxysterol-binding protein-related protein 4C-like (LOC108322136), transcript variant X2, mRNA
108332394	102	326	1.38943	8.13597e-20	Up	PREDICTED: Vigna angularis probable disease resistance protein At4g27220 (LOC108332394), mRNA
108341804	4001.57	12767	1.38691	0	Up	PREDICTED: Vigna angularis glutathione S-transferase F10-like (LOC108341804), mRNA
108325299	342	1091	1.38671	8.4313e-63	Up	PREDICTED: Vigna angularis protein NRT1/ PTR FAMILY 7.1 (LOC108325299), mRNA
108337129	1414	4510	1.38648	1.6428e-255	Up	PREDICTED: Vigna angularis snakin-2-like (LOC108337129), mRNA
108323141	1929	6147	1.38516	0	Up	PREDICTED: Vigna angularis transcription factor MYB21-like (LOC108323141), mRNA
108319672	1473	4687	1.38304	1.69936e-264	Up	PREDICTED: Vigna angularis 3-phosphoshikimate 1-carboxyvinyltransferase 2 (LOC108319672), mRNA
108325058	160	509	1.38273	6.30662e-30	Up	PREDICTED: Vigna angularis CBL-interacting serine/threonine-protein kinase 4-like (LOC108325058), mRNA
108329845	611	1938	1.37846	1.53955e-109	Up	PREDICTED: Vigna angularis SPX domain-containing protein 1-like (LOC108329845), mRNA
108347481	59	187	1.37738	7.60733e-12	Up	PREDICTED: Vigna angularis probable protein phosphatase 2C 6 (LOC108347481), transcript variant X1, mRNA;PREDICTED: Vigna angularis probable protein phosphatase 2C 6 (LOC108347481), transcript variant X2, mRNA
108319204	107	339	1.37681	2.76489e-20	Up	PREDICTED: Vigna angularis peroxidase 21 (LOC108319204), mRNA
108342304	90	285	1.3761	2.84564e-17	Up	PREDICTED: Vigna angularis probable glutathione S-transferase (LOC108342304), mRNA
108342667	67	212	1.37496	3.34292e-13	Up	PREDICTED: Vigna angularis uncharacterized LOC108342667 (LOC108342667), mRNA
108337421	31	98	1.37364	7.17165e-07	Up	PREDICTED: Vigna angularis protein TIFY 10A (LOC108337421), mRNA
108346317	543	1716	1.37316	1.39097e-96	Up	PREDICTED: Vigna angularis BAHD acyltransferase DCR (LOC108346317), mRNA
108329021	89.01	281.1	1.37218	5.47735e-17	Up	PREDICTED: Vigna angularis probable purine permease 11 (LOC108329021), mRNA
108343854	348.29	1099.9	1.37214	2.58419e-62	Up	PREDICTED: Vigna angularis uncharacterized LOC108343854 (LOC108343854), transcript variant X3, mRNA;PREDICTED: Vigna angularis uncharacterized LOC108343854 (LOC108343854), transcript variant X2, mRNA;PREDICTED: Vigna angularis uncharacterized LOC108343854 (LOC108343854), transcript variant X1, mRNA
108338666	296	933	1.36941	6.5405e-53	Up	PREDICTED: Vigna angularis phosphatidate phosphatase PAH2 (LOC108338666), transcript variant X3, mRNA;PREDICTED: Vigna angularis phosphatidate phosphatase PAH2 (LOC108338666), transcript variant X5, mRNA;PREDICTED: Vigna angularis phosphatidate phosphatase PAH2 (LOC108338666), transcript variant X6, mRNA;PREDICTED: Vigna angularis phosphatidate phosphatase PAH2 (LOC108338666), transcript variant …
108318824	199	627	1.36883	5.37529e-36	Up	PREDICTED: Vigna angularis probable receptor-like protein kinase At1g11050 (LOC108318824), transcript variant X2, mRNA;PREDICTED: Vigna angularis probable receptor-like protein kinase At1g11050 (LOC108318824), transcript variant X3, mRNA;PREDICTED: Vigna angularis probable receptor-like protein kinase At1g11050 (LOC108318824), transcript variant X4, mRNA;PREDICTED: Vigna angularis probable recept…
108344804	1404	4415	1.366	1.41209e-244	Up	PREDICTED: Vigna angularis beta-carotene hydroxylase 2, chloroplastic (LOC108344804), mRNA
108331207	1837	5765	1.3631	0	Up	PREDICTED: Vigna angularis uncharacterized LOC108331207 (LOC108331207), mRNA
108342098	22	69	1.36222	3.26828e-05	Up	PREDICTED: Vigna angularis lysine-rich arabinogalactan protein 19-like (LOC108342098), mRNA
108334717	119	373	1.36135	8.05278e-22	Up	PREDICTED: Vigna angularis binding partner of ACD11 1-like (LOC108334717), mRNA
108342373	193	604	1.35908	2.29728e-34	Up	PREDICTED: Vigna angularis transmembrane protein 45A-like (LOC108342373), mRNA
108339755	562	1757	1.3576	3.54193e-97	Up	PREDICTED: Vigna angularis LOB domain-containing protein 1-like (LOC108339755), mRNA
108337303	58	181	1.355	2.91637e-11	Up	PREDICTED: Vigna angularis lysM domain receptor-like kinase 3 (LOC108337303), transcript variant X1, mRNA;PREDICTED: Vigna angularis lysM domain receptor-like kinase 3 (LOC108337303), transcript variant X2, mRNA
108322029	201	627	1.3544	1.92431e-35	Up	PREDICTED: Vigna angularis beta-glucuronosyltransferase GlcAT14A-like (LOC108322029), mRNA
108319784	1103	3440.23	1.3542	2.43893e-188	Up	PREDICTED: Vigna angularis EIN3-binding F-box protein 1-like (LOC108319784), mRNA
108339714	219	683	1.35409	1.81413e-38	Up	PREDICTED: Vigna angularis uncharacterized LOC108339714 (LOC108339714), transcript variant X2, mRNA;PREDICTED: Vigna angularis uncharacterized LOC108339714 (LOC108339714), transcript variant X1, mRNA
108320487	238	742	1.35359	1.20514e-41	Up	PREDICTED: Vigna angularis haloacid dehalogenase-like hydrolase domain-containing protein Sgpp (LOC108320487), mRNA
108332992	200	623	1.35236	3.7993e-35	Up	PREDICTED: Vigna angularis probable LRR receptor-like serine/threonine-protein kinase At1g53430 (LOC108332992), mRNA
108335947	287	894	1.35236	8.02047e-50	Up	PREDICTED: Vigna angularis CSC1-like protein At1g32090 (LOC108335947), mRNA
108327159	80	249	1.35121	6.81066e-15	Up	PREDICTED: Vigna angularis 1,4-dihydroxy-2-naphthoyl-CoA thioesterase 1-like (LOC108327159), mRNA
108337308	148	460	1.34917	3.10765e-26	Up	PREDICTED: Vigna angularis uncharacterized LOC108337308 (LOC108337308), mRNA
108324511	59	183	1.34619	2.85093e-11	Up	PREDICTED: Vigna angularis zinc finger CCCH domain-containing protein 39 (LOC108324511), mRNA
108328815	51	158	1.34449	6.48481e-10	Up	PREDICTED: Vigna angularis putative calcium-binding protein CML19 (LOC108328815), mRNA
108340506	847.06	2623.23	1.34394	2.92747e-142	Up	PREDICTED: Vigna angularis protein ZINC INDUCED FACILITATOR-LIKE 1 (LOC108340506), transcript variant X3, mRNA;PREDICTED: Vigna angularis protein ZINC INDUCED FACILITATOR-LIKE 1 (LOC108340506), transcript variant X1, mRNA;PREDICTED: Vigna angularis protein ZINC INDUCED FACILITATOR-LIKE 1 (LOC108340506), transcript variant X2, mRNA
108333879	461	1427	1.34328	6.46831e-78	Up	PREDICTED: Vigna angularis calcium-binding protein PBP1-like (LOC108333879), mRNA
108326548	621	1920	1.34157	3.51488e-104	Up	PREDICTED: Vigna angularis uncharacterized LOC108326548 (LOC108326548), transcript variant X1, mRNA;PREDICTED: Vigna angularis uncharacterized LOC108326548 (LOC108326548), transcript variant X2, mRNA
108342387	716	2213	1.3411	8.07919e-120	Up	PREDICTED: Vigna angularis G-type lectin S-receptor-like serine/threonine-protein kinase B120 (LOC108342387), mRNA
108339511	191.11	590.29	1.34015	6.18265e-33	Up	PREDICTED: Vigna angularis cyanogenic beta-glucosidase-like (LOC108339511), mRNA
108329072	445	1372	1.33753	1.75352e-74	Up	PREDICTED: Vigna angularis uncharacterized membrane protein YuiD-like (LOC108329072), mRNA
108325150	793	2444	1.33698	1.42688e-131	Up	PREDICTED: Vigna angularis GABA transporter 1-like (LOC108325150), mRNA
108327665	29	89	1.33088	3.87925e-06	Up	PREDICTED: Vigna angularis putative clathrin assembly protein At4g40080 (LOC108327665), mRNA
108337679	228.97	702.63	1.33074	1.57754e-38	Up	PREDICTED: Vigna angularis uncharacterized LOC108337679 (LOC108337679), mRNA
108325578	15	46	1.3298	0.000748769	Up	PREDICTED: Vigna angularis myb-related protein 340-like (LOC108325578), mRNA
108328485	80	245	1.32784	2.51588e-14	Up	PREDICTED: Vigna angularis uncharacterized LOC108328485 (LOC108328485), ncRNA
108320824	46.52	142.19	1.32503	6.73459e-09	Up	PREDICTED: Vigna angularis uncharacterized LOC108320824 (LOC108320824), transcript variant X2, mRNA;PREDICTED: Vigna angularis uncharacterized LOC108320824 (LOC108320824), transcript variant X1, mRNA
108321696	143	437	1.32475	2.42875e-24	Up	PREDICTED: Vigna angularis somatic embryogenesis receptor kinase 1-like (LOC108321696), mRNA
108347033	292	891.99	1.32419	3.55962e-48	Up	PREDICTED: Vigna angularis probable WRKY transcription factor 33 (LOC108347033), mRNA
108330080	64.98	198.36	1.32318	8.08177e-12	Up	PREDICTED: Vigna angularis uncharacterized LOC108330080 (LOC108330080), mRNA
108347265	96	293	1.32293	9.19057e-17	Up	PREDICTED: Vigna angularis serine/arginine repetitive matrix protein 2-like (LOC108347265), mRNA
108330337	59	180	1.32234	7.547e-11	Up	PREDICTED: Vigna angularis uncharacterized LOC108330337 (LOC108330337), mRNA
108321163	238	725	1.32015	3.04679e-39	Up	PREDICTED: Vigna angularis seed trypsin/chymotrypsin inhibitor IVA-like (LOC108321163), mRNA
108338193	7138	21736	1.31963	0	Up	PREDICTED: Vigna angularis trans-cinnamate 4-monooxygenase (LOC108338193), mRNA
108333014	10432.8	31715.9	1.31722	0	Up	PREDICTED: Vigna angularis cinnamoyl-CoA reductase 1-like (LOC108333014), mRNA
108341748	363	1101	1.3139	1.88175e-58	Up	PREDICTED: Vigna angularis oxalate--CoA ligase-like (LOC108341748), mRNA
108347619	3071	9296	1.31103	0	Up	PREDICTED: Vigna angularis NAC domain-containing protein 2-like (LOC108347619), mRNA
108330078	189	572	1.31076	6.20834e-31	Up	PREDICTED: Vigna angularis uncharacterized LOC108330078 (LOC108330078), mRNA
108323800	502	1515	1.30669	2.9707e-79	Up	PREDICTED: Vigna angularis shikimate kinase 1, chloroplastic-like (LOC108323800), mRNA
108339883	73	220	1.30467	1.05889e-12	Up	PREDICTED: Vigna angularis glucan endo-1,3-beta-glucosidase 14-like (LOC108339883), mRNA
108347821	375	1130	1.30449	2.63175e-59	Up	PREDICTED: Vigna angularis trehalose-phosphate phosphatase A-like (LOC108347821), transcript variant X7, mRNA;PREDICTED: Vigna angularis trehalose-phosphate phosphatase A-like (LOC108347821), transcript variant X6, mRNA;PREDICTED: Vigna angularis trehalose-phosphate phosphatase A-like (LOC108347821), transcript variant X5, mRNA;PREDICTED: Vigna angularis trehalose-phosphate phosphatase A-like (LO…
108337492	160	482	1.30409	4.28259e-26	Up	PREDICTED: Vigna angularis U-box domain-containing protein 21 (LOC108337492), mRNA
108321371	817	2461	1.30397	1.60447e-127	Up	PREDICTED: Vigna angularis protein NRT1/ PTR FAMILY 2.13-like (LOC108321371), transcript variant X1, mRNA;PREDICTED: Vigna angularis protein NRT1/ PTR FAMILY 2.13-like (LOC108321371), transcript variant X2, mRNA
108335124	2905.71	8734	1.30088	0	Up	PREDICTED: Vigna angularis isoflavone reductase-like (LOC108335124), mRNA
108327972	11830.8	35533.8	1.29978	0	Up	PREDICTED: Vigna angularis dirigent protein 22-like (LOC108327972), mRNA
108327704	19	57	1.29809	0.000250737	Up	PREDICTED: Vigna angularis probable polygalacturonase (LOC108327704), mRNA
108345208	201	601	1.2933	8.57915e-32	Up	PREDICTED: Vigna angularis uncharacterized LOC108345208 (LOC108345208), mRNA
108326848	396	1184	1.29323	2.91313e-61	Up	PREDICTED: Vigna angularis uncharacterized LOC108326848 (LOC108326848), mRNA
108332081	81	242	1.29214	1.21054e-13	Up	PREDICTED: Vigna angularis amino-acid permease BAT1 homolog (LOC108332081), transcript variant X2, mRNA;PREDICTED: Vigna angularis amino-acid permease BAT1 homolog (LOC108332081), transcript variant X3, mRNA;PREDICTED: Vigna angularis amino-acid permease BAT1 homolog (LOC108332081), transcript variant X1, mRNA
108333147	391	1167.98	1.29191	2.32956e-60	Up	PREDICTED: Vigna angularis probable calcium-binding protein CML48 (LOC108333147), mRNA
108337434	26.97	80.49	1.29059	1.72422e-05	Up	PREDICTED: Vigna angularis protein EXORDIUM-like (LOC108337434), mRNA
108318693	245	731	1.29022	3.17763e-38	Up	PREDICTED: Vigna angularis putative receptor-like protein kinase At1g72540 (LOC108318693), mRNA
108331039	438	1305	1.28818	5.52177e-67	Up	PREDICTED: Vigna angularis uncharacterized LOC108331039 (LOC108331039), mRNA
108332761	75.72	225.12	1.28508	1.07159e-12	Up	PREDICTED: Vigna angularis glutamate receptor 2.8-like (LOC108332761), mRNA
108336020	3520	10460	1.28436	0	Up	PREDICTED: Vigna angularis ATP-citrate synthase alpha chain protein 1 (LOC108336020), transcript variant X2, mRNA;PREDICTED: Vigna angularis ATP-citrate synthase alpha chain protein 1 (LOC108336020), transcript variant X1, mRNA
108347249	104	309	1.28415	7.14664e-17	Up	PREDICTED: Vigna angularis BON1-associated protein 2 (LOC108347249), mRNA
108339945	100	297	1.28359	2.90836e-16	Up	PREDICTED: Vigna angularis ethylene-responsive transcription factor 4 (LOC108339945), mRNA
108328401	3435.46	10181.3	1.28048	0	Up	PREDICTED: Vigna angularis dirigent protein 22-like (LOC108328401), mRNA
108328053	715.99	2118.68	1.27829	1.18656e-106	Up	PREDICTED: Vigna angularis protein DMR6-LIKE OXYGENASE 1-like (LOC108328053), mRNA
108332556	37.97	112.27	1.27717	5.3105e-07	Up	PREDICTED: Vigna angularis repetitive proline-rich cell wall protein 3-like (LOC108332556), mRNA
108331355	66	195	1.27607	4.37773e-11	Up	PREDICTED: Vigna angularis probable WRKY transcription factor 50 (LOC108331355), mRNA
108331182	108	319	1.27566	3.29658e-17	Up	PREDICTED: Vigna angularis protein MKS1 (LOC108331182), mRNA
108338103	21	62	1.27501	0.000170275	Up	PREDICTED: Vigna angularis putative uncharacterized protein DDB_G0277255 (LOC108338103), mRNA
108328396	63	186	1.27501	1.25391e-10	Up	PREDICTED: Vigna angularis adenine/guanine permease AZG1-like (LOC108328396), mRNA
108344519	99	292	1.2736	7.74404e-16	Up	PREDICTED: Vigna angularis probable receptor-like protein kinase At5g59700 (LOC108344519), mRNA
108343114	19	56	1.27256	0.00034556	Up	PREDICTED: Vigna angularis G-type lectin S-receptor-like serine/threonine-protein kinase B120 (LOC108343114), transcript variant X2, mRNA;PREDICTED: Vigna angularis G-type lectin S-receptor-like serine/threonine-protein kinase B120 (LOC108343114), transcript variant X1, mRNA
108327572	19	56	1.27256	0.00034556	Up	PREDICTED: Vigna angularis UPF0481 protein At3g47200 (LOC108327572), mRNA
108319429	19.54	57.52	1.27076	0.000293949	Up	PREDICTED: Vigna angularis putative CCA tRNA nucleotidyltransferase 2 (LOC108319429), mRNA
108332483	2488	7319	1.26979	0	Up	PREDICTED: Vigna angularis NAC domain-containing protein 21/22 (LOC108332483), mRNA
108343246	48.15	141.55	1.26884	2.21154e-08	Up	PREDICTED: Vigna angularis long chain acyl-CoA synthetase 8-like (LOC108343246), transcript variant X4, mRNA;PREDICTED: Vigna angularis long chain acyl-CoA synthetase 8-like (LOC108343246), transcript variant X3, mRNA;PREDICTED: Vigna angularis long chain acyl-CoA synthetase 8-like (LOC108343246), transcript variant X5, mRNA;PREDICTED: Vigna angularis long chain acyl-CoA synthetase 8-like (LOC108…
108320665	1846	5424	1.26809	9.0351e-268	Up	PREDICTED: Vigna angularis malonate--CoA ligase (LOC108320665), mRNA
108318688	182	534	1.26603	1.5815e-27	Up	PREDICTED: Vigna angularis linoleate 13S-lipoxygenase 3-1, chloroplastic-like (LOC108318688), mRNA
108335315	45	132	1.26567	6.87332e-08	Up	PREDICTED: Vigna angularis protein TIFY 10B-like (LOC108335315), mRNA
108329829	44	129	1.26493	9.79043e-08	Up	PREDICTED: Vigna angularis probable WRKY transcription factor 61 (LOC108329829), mRNA
108341606	76.46	224.07	1.2643	2.30066e-12	Up	PREDICTED: Vigna angularis wall-associated receptor kinase-like 8 (LOC108341606), mRNA
108331194	163.93	480.33	1.26408	7.6312e-25	Up	PREDICTED: Vigna angularis heat shock 22 kDa protein, mitochondrial-like (LOC108331194), mRNA
108319597	381.83	1117.69	1.26265	7.70783e-56	Up	PREDICTED: Vigna angularis scarecrow-like protein 34 (LOC108319597), mRNA
108331378	27	79	1.26202	2.81367e-05	Up	PREDICTED: Vigna angularis 2-alkenal reductase (NADP(+)-dependent)-like (LOC108331378), mRNA
108331206	2507	7314	1.25783	0	Up	PREDICTED: Vigna angularis probable glutathione S-transferase (LOC108331206), mRNA
108345122	132	385	1.25745	4.77597e-20	Up	PREDICTED: Vigna angularis chlorophyllase-1-like (LOC108345122), mRNA
108320170	1319	3843	1.25592	3.07823e-187	Up	PREDICTED: Vigna angularis quinolinate synthase, chloroplastic (LOC108320170), mRNA
108323505	715	2083	1.25578	4.78127e-102	Up	PREDICTED: Vigna angularis heat shock factor protein HSF24-like (LOC108323505), mRNA
108343431	1641	4779	1.25526	2.29384e-232	Up	PREDICTED: Vigna angularis CBS domain-containing protein CBSX2, chloroplastic-like (LOC108343431), mRNA
108323302	1971	5731	1.25299	1.22199e-277	Up	PREDICTED: Vigna angularis oxalate--CoA ligase-like (LOC108323302), mRNA
108335261	110	319.83	1.25293	8.23141e-17	Up	PREDICTED: Vigna angularis heat shock factor protein HSF24 (LOC108335261), mRNA
108328449	52	151	1.2511	1.10392e-08	Up	PREDICTED: Vigna angularis uncharacterized LOC108328449 (LOC108328449), mRNA
108328094	1177	3407	1.24652	3.26187e-164	Up	PREDICTED: Vigna angularis protein C2-DOMAIN ABA-RELATED 4 (LOC108328094), mRNA
108321881	131	379	1.24576	1.71825e-19	Up	PREDICTED: Vigna angularis basic blue protein (LOC108321881), mRNA
108336197	625	1807	1.2448	1.67688e-87	Up	PREDICTED: Vigna angularis internal alternative NAD(P)H-ubiquinone oxidoreductase A2, mitochondrial-like (LOC108336197), transcript variant X2, mRNA;PREDICTED: Vigna angularis internal alternative NAD(P)H-ubiquinone oxidoreductase A2, mitochondrial-like (LOC108336197), transcript variant X1, mRNA
108341732	896.56	2584.85	1.24074	5.53983e-124	Up	PREDICTED: Vigna angularis mitogen-activated protein kinase kinase kinase 1-like (LOC108341732), mRNA
108337611	65.29	188.2	1.24046	2.39785e-10	Up	PREDICTED: Vigna angularis cytokinin riboside 5'-monophosphate phosphoribohydrolase LOG8-like (LOC108337611), mRNA
108341068	73	210	1.23755	2.43067e-11	Up	PREDICTED: Vigna angularis G-type lectin S-receptor-like serine/threonine-protein kinase LECRK3 (LOC108341068), mRNA
108337955	1610.74	4633.47	1.2375	2.26216e-220	Up	PREDICTED: Vigna angularis phenylalanine ammonia-lyase class 3 (LOC108337955), mRNA
108335046	2896	8325	1.23652	0	Up	PREDICTED: Vigna angularis amino acid transporter ANTL3-like (LOC108335046), mRNA
108336605	267	767	1.23552	1.64968e-37	Up	PREDICTED: Vigna angularis protein HAIKU1-like (LOC108336605), transcript variant X2, mRNA;PREDICTED: Vigna angularis protein HAIKU1-like (LOC108336605), transcript variant X1, mRNA
108323065	1576.15	4527.44	1.23542	8.70913e-215	Up	PREDICTED: Vigna angularis phenolic glucoside malonyltransferase 1-like (LOC108323065), mRNA
108339725	513	1471	1.2329	1.97712e-70	Up	PREDICTED: Vigna angularis probable carboxylesterase 15 (LOC108339725), mRNA
108342057	1459	4177	1.23062	4.6967e-197	Up	PREDICTED: Vigna angularis ethylene-responsive transcription factor 1B-like (LOC108342057), mRNA
108328011	891.27	2551.63	1.23062	7.34564e-121	Up	PREDICTED: Vigna angularis vestitone reductase-like (LOC108328011), transcript variant X1, mRNA;PREDICTED: Vigna angularis vestitone reductase-like (LOC108328011), transcript variant X2, mRNA
108330624	29	83	1.23019	2.58513e-05	Up	PREDICTED: Vigna angularis tetraspanin-7-like (LOC108330624), mRNA
108334045	1236	3537	1.22998	6.44256e-167	Up	PREDICTED: Vigna angularis endochitinase PR4 (LOC108334045), mRNA
108328688	173.05	494.68	1.22844	1.73323e-24	Up	PREDICTED: Vigna angularis BON1-associated protein 2-like (LOC108328688), mRNA
108341031	3510.92	10033.9	1.22809	0	Up	PREDICTED: Vigna angularis cytochrome b561 and DOMON domain-containing protein At5g47530-like (LOC108341031), transcript variant X2, mRNA;PREDICTED: Vigna angularis cytochrome b561 and DOMON domain-containing protein At5g47530-like (LOC108341031), transcript variant X1, mRNA
108322261	13228	37770	1.22678	0	Up	PREDICTED: Vigna angularis glucan endo-1,3-beta-glucosidase, basic isoform (LOC108322261), mRNA
108345069	98	279	1.22254	2.42701e-14	Up	PREDICTED: Vigna angularis miraculin-like (LOC108345069), mRNA
108337185	52	148	1.22215	2.77211e-08	Up	PREDICTED: Vigna angularis AT-hook motif nuclear-localized protein 15-like (LOC108337185), mRNA
108339334	51.58	146.63	1.22043	3.31773e-08	Up	PREDICTED: Vigna angularis bZIP transcription factor 11-like (LOC108339334), mRNA
108345130	20.69	58.81	1.22026	0.000384909	Up	PREDICTED: Vigna angularis uncharacterized LOC108345130 (LOC108345130), ncRNA
108334303	3087	8771	1.21967	0	Up	PREDICTED: Vigna angularis blue copper protein-like (LOC108334303), mRNA
108330899	322	914	1.21826	1.73221e-43	Up	PREDICTED: Vigna angularis AAA-ATPase At2g46620-like (LOC108330899), mRNA
108322406	1497.9	4250.05	1.21767	3.47501e-197	Up	PREDICTED: Vigna angularis UDP-glycosyltransferase 73C1-like (LOC108322406), mRNA
108335108	110	312	1.21717	9.07353e-16	Up	PREDICTED: Vigna angularis salicylate carboxymethyltransferase-like (LOC108335108), mRNA
108340734	231	655	1.21673	1.65861e-31	Up	PREDICTED: Vigna angularis cinnamoyl-CoA reductase 1-like (LOC108340734), mRNA
108319729	66.33	188.01	1.21621	4.56949e-10	Up	PREDICTED: Vigna angularis glutamate decarboxylase 1-like (LOC108319729), mRNA
108324997	36	102	1.21563	4.08868e-06	Up	PREDICTED: Vigna angularis soyasapogenol B glucuronide galactosyltransferase-like (LOC108324997), mRNA
108335438	7849	22238	1.21558	0	Up	PREDICTED: Vigna angularis thaumatin-like protein 1 (LOC108335438), mRNA
108323440	53	150	1.21403	2.6461e-08	Up	PREDICTED: Vigna angularis exocyst complex component EXO70A1 (LOC108323440), mRNA
108332387	1506	4259	1.21292	2.15139e-196	Up	PREDICTED: Vigna angularis protein trichome birefringence-like 39 (LOC108332387), mRNA
108345164	97	274	1.21125	6.31553e-14	Up	PREDICTED: Vigna angularis probable ADP-ribosylation factor GTPase-activating protein AGD15 (LOC108345164), transcript variant X1, mRNA;PREDICTED: Vigna angularis probable ADP-ribosylation factor GTPase-activating protein AGD15 (LOC108345164), transcript variant X2, mRNA
108329281	3474.96	9815.33	1.21117	0	Up	PREDICTED: Vigna angularis ferritin, chloroplastic (LOC108329281), mRNA
108347658	1559	4402	1.21067	2.39744e-202	Up	PREDICTED: Vigna angularis dynamin-related protein 1E (LOC108347658), transcript variant X1, mRNA;PREDICTED: Vigna angularis dynamin-related protein 1E (LOC108347658), transcript variant X2, mRNA
108335061	794	2240	1.20942	2.03253e-103	Up	PREDICTED: Vigna angularis uncharacterized protein At4g22758 (LOC108335061), mRNA
108326797	1587	4472	1.20775	9.10051e-205	Up	PREDICTED: Vigna angularis glycerophosphodiester phosphodiesterase GDPD1, chloroplastic-like (LOC108326797), mRNA
108325417	337	949	1.20679	1.88797e-44	Up	PREDICTED: Vigna angularis uncharacterized LOC108325417 (LOC108325417), mRNA
108345705	955.01	2687	1.20554	3.55193e-123	Up	PREDICTED: Vigna angularis SPX domain-containing membrane protein At4g22990-like (LOC108345705), transcript variant X3, mRNA;PREDICTED: Vigna angularis SPX domain-containing membrane protein At4g22990-like (LOC108345705), transcript variant X2, mRNA;PREDICTED: Vigna angularis SPX domain-containing membrane protein At4g22990-like (LOC108345705), transcript variant X1, mRNA
108347405	289	811	1.20176	6.01673e-38	Up	PREDICTED: Vigna angularis ripening-related protein 3-like (LOC108347405), mRNA
108339528	11184.7	31381.3	1.20151	0	Up	PREDICTED: Vigna angularis tocopherol O-methyltransferase, chloroplastic-like (LOC108339528), transcript variant X1, mRNA;PREDICTED: Vigna angularis tocopherol O-methyltransferase, chloroplastic-like (LOC108339528), transcript variant X2, misc_RNA
108347046	91	255	1.19969	6.91773e-13	Up	PREDICTED: Vigna angularis serine/threonine-protein kinase OXI1-like (LOC108347046), mRNA
108332377	42.96	120.35	1.1993	7.69387e-07	Up	PREDICTED: Vigna angularis uncharacterized LOC108332377 (LOC108332377), mRNA
108333861	65	182	1.19856	1.33548e-09	Up	PREDICTED: Vigna angularis ras-related protein RABA6a-like (LOC108333861), mRNA
108335842	230.45	645.25	1.19854	2.32722e-30	Up	PREDICTED: Vigna angularis kinesin-like calmodulin-binding protein homolog (LOC108335842), mRNA
108330603	843	2359	1.1977	3.39426e-107	Up	PREDICTED: Vigna angularis NADP-dependent malic enzyme (LOC108330603), transcript variant X2, mRNA;PREDICTED: Vigna angularis NADP-dependent malic enzyme (LOC108330603), transcript variant X1, mRNA
108331410	1287.71	3596.31	1.19484	3.68679e-162	Up	PREDICTED: Vigna angularis glutamate synthase [NADH], amyloplastic (LOC108331410), transcript variant X3, mRNA;PREDICTED: Vigna angularis glutamate synthase [NADH], amyloplastic (LOC108331410), transcript variant X2, mRNA;PREDICTED: Vigna angularis glutamate synthase [NADH], amyloplastic (LOC108331410), transcript variant X1, mRNA
108322322	4498	12554	1.19392	0	Up	PREDICTED: Vigna angularis anthranilate N-methyltransferase-like (LOC108322322), mRNA
108322985	1011	2821	1.19356	2.99619e-127	Up	PREDICTED: Vigna angularis short-chain dehydrogenase TIC 32, chloroplastic-like (LOC108322985), mRNA
108329682	6651.88	18546.3	1.19243	0	Up	PREDICTED: Vigna angularis NAC transcription factor 29-like (LOC108329682), mRNA
108344939	199	554	1.19025	5.37982e-26	Up	PREDICTED: Vigna angularis ethylene-responsive transcription factor ERF113-like (LOC108344939), mRNA
108320116	23	64	1.18957	0.0002884	Up	PREDICTED: Vigna angularis nudix hydrolase 18, mitochondrial (LOC108320116), mRNA
108341875	32	89	1.18886	2.24025e-05	Up	PREDICTED: Vigna angularis uncharacterized LOC108341875 (LOC108341875), mRNA
108326549	2366	6578	1.18833	4.50607e-293	Up	PREDICTED: Vigna angularis NAD(P)H-dependent 6'-deoxychalcone synthase-like (LOC108326549), mRNA
108324155	679.75	1889.75	1.18825	4.49744e-85	Up	PREDICTED: Vigna angularis amino-acid permease BAT1-like (LOC108324155), mRNA
108321944	45	125	1.18706	5.86041e-07	Up	PREDICTED: Vigna angularis small heat shock protein, chloroplastic-like (LOC108321944), mRNA
108320732	802.5	2224.66	1.18414	2.23359e-99	Up	PREDICTED: Vigna angularis uncharacterized protein At1g04910-like (LOC108320732), mRNA
108337849	35	97	1.18376	1.06037e-05	Up	PREDICTED: Vigna angularis uncharacterized LOC108337849 (LOC108337849), mRNA
108347965	20.36	56.35	1.18181	0.000674538	Up	PREDICTED: Vigna angularis N-alpha-acetyltransferase 20-like (LOC108347965), mRNA
108329539	309	854	1.17976	8.96454e-39	Up	PREDICTED: Vigna angularis peptidyl-prolyl cis-trans isomerase-like 3 (LOC108329539), transcript variant X1, mRNA;PREDICTED: Vigna angularis peptidyl-prolyl cis-trans isomerase-like 3 (LOC108329539), transcript variant X2, mRNA
108323690	33643.7	92952.2	1.17928	0	Up	PREDICTED: Vigna angularis glucan endo-1,3-beta-glucosidase-like (LOC108323690), partial mRNA
108341216	377	1041	1.17847	7.09332e-47	Up	PREDICTED: Vigna angularis butyrate--CoA ligase AAE11, peroxisomal-like (LOC108341216), mRNA
108341775	16861	46529	1.17757	0	Up	PREDICTED: Vigna angularis isoflavone reductase-like protein (LOC108341775), mRNA
108323613	44269.3	122160	1.17753	0	Up	PREDICTED: Vigna angularis glucan endo-1,3-beta-glucosidase-like (LOC108323613), partial mRNA
108342084	54	149	1.17741	6.18386e-08	Up	PREDICTED: Vigna angularis MLO-like protein 13 (LOC108342084), transcript variant X2, mRNA;PREDICTED: Vigna angularis MLO-like protein 13 (LOC108342084), transcript variant X1, mRNA
108339787	263.02	725.45	1.17684	5.02153e-33	Up	PREDICTED: Vigna angularis secoisolariciresinol dehydrogenase-like (LOC108339787), mRNA
108334020	79.85	220.18	1.17645	5.06791e-11	Up	PREDICTED: Vigna angularis myosin-12 (LOC108334020), transcript variant X1, mRNA;PREDICTED: Vigna angularis myosin-12 (LOC108334020), transcript variant X2, mRNA
108328248	168	463	1.17568	1.45654e-21	Up	PREDICTED: Vigna angularis uncharacterized protein At4g22758 (LOC108328248), mRNA
108341733	328.45	905.19	1.17568	8.5525e-41	Up	PREDICTED: Vigna angularis mitogen-activated protein kinase kinase kinase 1-like (LOC108341733), mRNA
108319386	49	134.94	1.1746	2.67742e-07	Up	PREDICTED: Vigna angularis cannabidiolic acid synthase-like 1 (LOC108319386), mRNA
108346276	336.23	923.55	1.17087	2.48017e-41	Up	PREDICTED: Vigna angularis AT-hook motif nuclear-localized protein 7-like (LOC108346276), transcript variant X2, mRNA;PREDICTED: Vigna angularis AT-hook motif nuclear-localized protein 7-like (LOC108346276), transcript variant X4, mRNA;PREDICTED: Vigna angularis AT-hook motif nuclear-localized protein 7-like (LOC108346276), transcript variant X1, mRNA;PREDICTED: Vigna angularis AT-hook motif nucl…
108327846	277	759	1.16735	4.62115e-34	Up	PREDICTED: Vigna angularis thiamine pyrophosphokinase 2 (LOC108327846), mRNA
108324321	42.63	116.79	1.16711	1.85149e-06	Up	PREDICTED: Vigna angularis uncharacterized LOC108324321 (LOC108324321), mRNA
108344669	4812	13183	1.1671	0	Up	PREDICTED: Vigna angularis peroxiredoxin-2B-like (LOC108344669), mRNA
108322626	627	1717	1.16648	3.24368e-75	Up	PREDICTED: Vigna angularis endoplasmic reticulum oxidoreductin-1-like (LOC108322626), mRNA
108324109	1927.28	5275.23	1.1658	3.16641e-228	Up	PREDICTED: Vigna angularis uncharacterized LOC108324109 (LOC108324109), transcript variant X3, mRNA;PREDICTED: Vigna angularis uncharacterized LOC108324109 (LOC108324109), transcript variant X2, mRNA;PREDICTED: Vigna angularis uncharacterized LOC108324109 (LOC108324109), transcript variant X1, mRNA
108335253	38	104	1.16564	6.72854e-06	Up	PREDICTED: Vigna angularis uncharacterized LOC108335253 (LOC108335253), mRNA
108319993	66.63	181.84	1.16156	3.38128e-09	Up	PREDICTED: Vigna angularis 7-deoxyloganetin glucosyltransferase-like (LOC108319993), mRNA
108324994	125	341	1.16098	5.74773e-16	Up	PREDICTED: Vigna angularis transcription factor DIVARICATA (LOC108324994), mRNA
108335423	109	297	1.15927	4.61621e-14	Up	PREDICTED: Vigna angularis UDP-glycosyltransferase 72E1 (LOC108335423), mRNA
108320557	509	1384	1.15624	4.69524e-60	Up	PREDICTED: Vigna angularis uncharacterized LOC108320557 (LOC108320557), mRNA
108337290	694	1887	1.15622	2.1698e-81	Up	PREDICTED: Vigna angularis peamaclein-like (LOC108337290), mRNA
108324785	837.27	2273.81	1.15448	1.42476e-97	Up	PREDICTED: Vigna angularis uncharacterized LOC108324785 (LOC108324785), mRNA
108342575	21	57	1.1537	0.000784472	Up	PREDICTED: Vigna angularis uncharacterized LOC108342575 (LOC108342575), mRNA
108337623	1267	3439	1.1537	9.08486e-147	Up	PREDICTED: Vigna angularis early nodulin-93-like (LOC108337623), mRNA
108332612	63	171	1.1537	1.17883e-08	Up	PREDICTED: Vigna angularis VQ motif-containing protein 1-like (LOC108332612), mRNA
108337599	507	1374	1.15146	3.0095e-59	Up	PREDICTED: Vigna angularis guanine deaminase-like (LOC108337599), mRNA
108324203	272	736	1.14923	2.71889e-32	Up	PREDICTED: Vigna angularis myb-related protein Myb4-like (LOC108324203), mRNA
108337851	2685.76	7255.13	1.1468	2.24977e-305	Up	PREDICTED: Vigna angularis uncharacterized protein sll1770-like (LOC108337851), transcript variant X1, mRNA;PREDICTED: Vigna angularis uncharacterized protein sll1770-like (LOC108337851), transcript variant X2, mRNA
108341889	30	81	1.14609	8.17129e-05	Up	PREDICTED: Vigna angularis flavin-dependent oxidoreductase FOX2-like (LOC108341889), mRNA
108332339	6704	18098	1.14587	0	Up	PREDICTED: Vigna angularis cycloartenol-C-24-methyltransferase (LOC108332339), mRNA
108332572	452	1220	1.14562	2.42211e-52	Up	PREDICTED: Vigna angularis UDP-glucose 6-dehydrogenase 1-like (LOC108332572), mRNA
108322853	172	464	1.14485	9.12301e-21	Up	PREDICTED: Vigna angularis probable serine/threonine-protein kinase WNK11 (LOC108322853), mRNA
108334129	44.92	121.15	1.1445	1.74092e-06	Up	PREDICTED: Vigna angularis 14 kDa proline-rich protein DC2.15-like (LOC108334129), mRNA
108327788	158	426	1.14406	3.63178e-19	Up	PREDICTED: Vigna angularis E3 ubiquitin-protein ligase At1g63170-like (LOC108327788), mRNA
108342795	1149	3096	1.14316	2.47465e-130	Up	PREDICTED: Vigna angularis peptide methionine sulfoxide reductase B5-like (LOC108342795), mRNA
108328832	39	105	1.14197	8.52488e-06	Up	PREDICTED: Vigna angularis auxin-responsive protein SAUR21 (LOC108328832), mRNA
108326869	277	745	1.14049	2.73405e-32	Up	PREDICTED: Vigna angularis probable inactive receptor-like protein kinase At3g56050 (LOC108326869), mRNA
108329276	4366	11741	1.1403	0	Up	PREDICTED: Vigna angularis 6-phosphogluconate dehydrogenase, decarboxylating 3 (LOC108329276), mRNA
108336082	471.31	1266.99	1.13979	7.11871e-54	Up	PREDICTED: Vigna angularis putative phospholipid-transporting ATPase 9 (LOC108336082), transcript variant X2, mRNA;PREDICTED: Vigna angularis putative phospholipid-transporting ATPase 9 (LOC108336082), transcript variant X1, mRNA;PREDICTED: Vigna angularis putative phospholipid-transporting ATPase 9 (LOC108336082), transcript variant X4, mRNA;PREDICTED: Vigna angularis putative phospholipid-trans…
108330633	150	403	1.13895	4.33943e-18	Up	PREDICTED: Vigna angularis serine/threonine-protein kinase SAPK2 (LOC108330633), mRNA
108325608	67	180	1.1389	7.02554e-09	Up	PREDICTED: Vigna angularis uncharacterized LOC108325608 (LOC108325608), mRNA
108333513	51	137	1.13874	4.22944e-07	Up	PREDICTED: Vigna angularis protein FAM136A-like (LOC108333513), mRNA
108326401	257	690	1.13796	6.53938e-30	Up	PREDICTED: Vigna angularis uncharacterized LOC108326401 (LOC108326401), mRNA
108337646	22	59	1.13634	0.00074283	Up	PREDICTED: Vigna angularis protein ENHANCED DISEASE RESISTANCE 2-like (LOC108337646), mRNA
108323869	557.65	1495.49	1.13632	4.87672e-63	Up	PREDICTED: Vigna angularis monogalactosyldiacylglycerol synthase 2, chloroplastic-like (LOC108323869), mRNA
108345987	157	421	1.13619	9.15481e-19	Up	PREDICTED: Vigna angularis xyloglucan glycosyltransferase 4 (LOC108345987), transcript variant X2, mRNA;PREDICTED: Vigna angularis xyloglucan glycosyltransferase 4 (LOC108345987), transcript variant X1, mRNA
108340813	620.08	1660.48	1.13421	1.21895e-69	Up	PREDICTED: Vigna angularis disease resistance protein RPP13-like (LOC108340813), mRNA
108333458	40	107	1.13267	8.0393e-06	Up	PREDICTED: Vigna angularis serine/threonine-protein kinase WAG1-like (LOC108333458), mRNA
108324996	160	428	1.13267	5.76794e-19	Up	PREDICTED: Vigna angularis putative receptor-like protein kinase At4g00960 (LOC108324996), transcript variant X1, mRNA;PREDICTED: Vigna angularis putative receptor-like protein kinase At4g00960 (LOC108324996), transcript variant X2, mRNA
108334164	119	318	1.1312	1.95861e-14	Up	PREDICTED: Vigna angularis microtubule-associated protein futsch-like (LOC108334164), mRNA
108345244	107	285	1.12648	5.22137e-13	Up	PREDICTED: Vigna angularis uncharacterized LOC108345244 (LOC108345244), mRNA
108326646	272	724	1.12551	8.6456e-31	Up	PREDICTED: Vigna angularis ras-related protein RABA4d (LOC108326646), mRNA
108341561	233.56	621.14	1.12426	1.42484e-26	Up	PREDICTED: Vigna angularis anthocyanidin reductase-like (LOC108341561), mRNA
108335267	32	85	1.12252	7.2692e-05	Up	PREDICTED: Vigna angularis pentatricopeptide repeat-containing protein At2g17525, mitochondrial (LOC108335267), mRNA
108341762	314	834	1.12241	4.22069e-35	Up	PREDICTED: Vigna angularis gibberellin 2-beta-dioxygenase (LOC108341762), mRNA
108321130	502	1330	1.1188	7.33479e-55	Up	PREDICTED: Vigna angularis ABC transporter C family member 14-like (LOC108321130), transcript variant X2, mRNA;PREDICTED: Vigna angularis ABC transporter C family member 14-like (LOC108321130), transcript variant X1, mRNA
108346853	299	792	1.11849	3.17915e-33	Up	PREDICTED: Vigna angularis probable acyl-activating enzyme 2 (LOC108346853), mRNA
108342378	31	82	1.11649	0.000102558	Up	PREDICTED: Vigna angularis vesicle-associated protein 4-2-like (LOC108342378), mRNA
108347234	12276	32467	1.11626	0	Up	PREDICTED: Vigna angularis dirigent protein 22-like (LOC108347234), mRNA
108319598	45	119	1.1161	3.36655e-06	Up	PREDICTED: Vigna angularis epsin-3-like (LOC108319598), mRNA
108331780	918.46	2428.37	1.11583	1.2155e-98	Up	PREDICTED: Vigna angularis NAC domain-containing protein 2-like (LOC108331780), mRNA
108328570	247	653	1.1157	1.53813e-27	Up	PREDICTED: Vigna angularis protein NIM1-INTERACTING 1-like (LOC108328570), transcript variant X2, mRNA;PREDICTED: Vigna angularis protein NIM1-INTERACTING 1-like (LOC108328570), transcript variant X1, mRNA
108325069	172	454	1.11342	1.59567e-19	Up	PREDICTED: Vigna angularis uncharacterized LOC108325069 (LOC108325069), mRNA
108321603	248	654	1.11208	1.92079e-27	Up	PREDICTED: Vigna angularis uncharacterized LOC108321603 (LOC108321603), mRNA
108321414	33	87	1.11168	6.8364e-05	Up	PREDICTED: Vigna angularis probable xyloglucan endotransglucosylase/hydrolase protein 33 (LOC108321414), mRNA
108322066	2095.84	5523.28	1.11113	2.9063e-221	Up	PREDICTED: Vigna angularis protein DETOXIFICATION 12-like (LOC108322066), transcript variant X2, mRNA;PREDICTED: Vigna angularis protein DETOXIFICATION 12-like (LOC108322066), transcript variant X1, mRNA
108329588	530.44	1397.34	1.11055	6.66579e-57	Up	PREDICTED: Vigna angularis G-type lectin S-receptor-like serine/threonine-protein kinase At1g11330 (LOC108329588), mRNA
108326907	71	187	1.11028	7.36991e-09	Up	PREDICTED: Vigna angularis cyclic dof factor 2-like (LOC108326907), mRNA
108339750	496	1306	1.10987	3.20214e-53	Up	PREDICTED: Vigna angularis uncharacterized LOC108339750 (LOC108339750), mRNA
108321213	43.42	114.16	1.10776	5.97201e-06	Up	PREDICTED: Vigna angularis uncharacterized LOC108321213 (LOC108321213), ncRNA
108318859	48.9	128.55	1.10755	1.6152e-06	Up	PREDICTED: Vigna angularis uncharacterized LOC108318859 (LOC108318859), partial mRNA
108323606	1934.26	5082.86	1.10699	1.72684e-202	Up	PREDICTED: Vigna angularis anthocyanidin reductase-like (LOC108323606), partial mRNA
108338409	572	1503	1.10689	8.7352e-61	Up	PREDICTED: Vigna angularis 3-hydroxy-3-methylglutaryl-coenzyme A reductase 1 (LOC108338409), mRNA
108320874	1480.51	3884.79	1.10487	1.37488e-154	Up	PREDICTED: Vigna angularis uncharacterized N-acetyltransferase YoaA-like (LOC108320874), mRNA
108339623	117	307	1.10486	1.6154e-13	Up	PREDICTED: Vigna angularis annexin-like protein RJ4 (LOC108339623), transcript variant X2, mRNA;PREDICTED: Vigna angularis annexin-like protein RJ4 (LOC108339623), transcript variant X1, mRNA
108337331	37	97	1.10359	3.01483e-05	Up	PREDICTED: Vigna angularis aspartic proteinase PCS1-like (LOC108337331), mRNA
108339040	53	138.88	1.10291	6.87019e-07	Up	PREDICTED: Vigna angularis RING-H2 finger protein ATL40-like (LOC108339040), mRNA
108337077	164	429	1.10041	3.30593e-18	Up	PREDICTED: Vigna angularis probable protein phosphatase 2C 51 (LOC108337077), transcript variant X1, mRNA;PREDICTED: Vigna angularis probable protein phosphatase 2C 51 (LOC108337077), transcript variant X2, mRNA
108339790	57	149	1.09941	2.94609e-07	Up	PREDICTED: Vigna angularis aluminum-activated malate transporter 2-like (LOC108339790), mRNA
108335923	446.01	1165	1.09831	7.50869e-47	Up	PREDICTED: Vigna angularis lysine-specific demethylase JMJ706-like (LOC108335923), transcript variant X1, mRNA;PREDICTED: Vigna angularis lysine-specific demethylase JMJ706-like (LOC108335923), transcript variant X2, mRNA
108339532	114.72	299.41	1.09714	4.36454e-13	Up	PREDICTED: Vigna angularis cyanogenic beta-glucosidase-like (LOC108339532), mRNA
108343230	612	1596	1.09599	1.85729e-63	Up	PREDICTED: Vigna angularis 60S ribosomal protein L10-like (LOC108343230), mRNA
108341560	2439.88	6361.45	1.09568	5.46817e-249	Up	PREDICTED: Vigna angularis vestitone reductase-like (LOC108341560), mRNA
108329282	29.03	75.66	1.09512	0.000228977	Up	PREDICTED: Vigna angularis uncharacterized LOC108329282 (LOC108329282), ncRNA
108323325	75	195	1.09164	5.73971e-09	Up	PREDICTED: Vigna angularis beta-fructofuranosidase, cell wall isozyme-like (LOC108323325), mRNA
108322092	1459	3793	1.09149	4.89711e-148	Up	PREDICTED: Vigna angularis uncharacterized membrane protein At3g27390 (LOC108322092), transcript variant X2, mRNA;PREDICTED: Vigna angularis uncharacterized membrane protein At3g27390 (LOC108322092), transcript variant X1, mRNA
108337133	416	1081	1.09084	4.12086e-43	Up	PREDICTED: Vigna angularis abscisic acid receptor PYR1-like (LOC108337133), mRNA
108329552	67	174	1.08999	3.86044e-08	Up	PREDICTED: Vigna angularis codeine O-demethylase (LOC108329552), partial mRNA
108340941	818	2121	1.0877	6.98316e-83	Up	PREDICTED: Vigna angularis uncharacterized LOC108340941 (LOC108340941), ncRNA
108319243	27	70	1.08753	0.000410255	Up	PREDICTED: Vigna angularis AAA-ATPase At2g46620-like (LOC108319243), transcript variant X2, mRNA;PREDICTED: Vigna angularis AAA-ATPase At2g46620-like (LOC108319243), transcript variant X1, mRNA
108333897	359	930	1.08638	4.78995e-37	Up	PREDICTED: Vigna angularis F-box protein At1g61340-like (LOC108333897), mRNA
108338527	4348	11262	1.08617	0	Up	PREDICTED: Vigna angularis D-3-phosphoglycerate dehydrogenase 2, chloroplastic-like (LOC108338527), mRNA
108332492	100	259	1.08608	2.37162e-11	Up	PREDICTED: Vigna angularis cellulose synthase-like protein H1 (LOC108332492), transcript variant X2, mRNA;PREDICTED: Vigna angularis cellulose synthase-like protein H1 (LOC108332492), transcript variant X1, mRNA
108347669	2823.93	7309.94	1.08529	1.41276e-281	Up	PREDICTED: Vigna angularis sulfoquinovosyl transferase SQD2-like (LOC108347669), mRNA
108333039	656	1697	1.08435	2.95111e-66	Up	PREDICTED: Vigna angularis ethylene-responsive transcription factor 4-like (LOC108333039), mRNA
108340316	78.31	202.51	1.08386	3.62146e-09	Up	PREDICTED: Vigna angularis cysteine-rich receptor-like protein kinase 10 (LOC108340316), transcript variant X1, mRNA;PREDICTED: Vigna angularis cysteine-rich receptor-like protein kinase 10 (LOC108340316), transcript variant X2, mRNA
108328607	84	217	1.08237	1.06143e-09	Up	PREDICTED: Vigna angularis arabinogalactan peptide 14-like (LOC108328607), mRNA
108327974	1816	4685	1.08042	1.40417e-179	Up	PREDICTED: Vigna angularis cationic peroxidase 1-like (LOC108327974), mRNA
108332504	238	614	1.08041	9.85689e-25	Up	PREDICTED: Vigna angularis glutamyl-tRNA reductase 2, chloroplastic-like (LOC108332504), mRNA
108344790	118	304	1.07842	6.12554e-13	Up	PREDICTED: Vigna angularis peroxidase 47-like (LOC108344790), mRNA
108347055	49	126	1.0757	3.46058e-06	Up	PREDICTED: Vigna angularis protein LURP-one-related 17-like (LOC108347055), mRNA
108343037	4714.86	12117.4	1.07492	0	Up	PREDICTED: Vigna angularis ATP-citrate synthase beta chain protein 1 (LOC108343037), transcript variant X2, mRNA;PREDICTED: Vigna angularis ATP-citrate synthase beta chain protein 1 (LOC108343037), transcript variant X1, mRNA;PREDICTED: Vigna angularis ATP-citrate synthase beta chain protein 1 (LOC108343037), transcript variant X4, mRNA;PREDICTED: Vigna angularis ATP-citrate synthase beta chain p…
108320744	87.86	225.7	1.07426	6.2944e-10	Up	PREDICTED: Vigna angularis beta-glucosidase 24-like (LOC108320744), mRNA
108331891	749	1924	1.0742	8.00833e-74	Up	PREDICTED: Vigna angularis uncharacterized LOC108331891 (LOC108331891), mRNA
108347729	110	282	1.07132	5.39647e-12	Up	PREDICTED: Vigna angularis uncharacterized LOC108347729 (LOC108347729), transcript variant X2, mRNA;PREDICTED: Vigna angularis uncharacterized LOC108347729 (LOC108347729), transcript variant X1, mRNA
108323217	484.3	1241.44	1.07117	6.65965e-48	Up	PREDICTED: Vigna angularis MDIS1-interacting receptor like kinase 2-like (LOC108323217), transcript variant X2, mRNA;PREDICTED: Vigna angularis MDIS1-interacting receptor like kinase 2-like (LOC108323217), transcript variant X1, mRNA
108330963	32	82	1.07068	0.000169011	Up	PREDICTED: Vigna angularis probable Histone-lysine N-methyltransferase ATXR5 (LOC108330963), transcript variant X2, mRNA;PREDICTED: Vigna angularis probable Histone-lysine N-methyltransferase ATXR5 (LOC108330963), transcript variant X1, mRNA
108325342	271	694	1.06977	2.377e-27	Up	PREDICTED: Vigna angularis calmodulin-like protein 8 (LOC108325342), transcript variant X1, mRNA;PREDICTED: Vigna angularis calmodulin-like protein 8 (LOC108325342), transcript variant X2, mRNA
108342034	289	740	1.06959	4.63344e-29	Up	PREDICTED: Vigna angularis uncharacterized LOC108342034 (LOC108342034), transcript variant X2, mRNA;PREDICTED: Vigna angularis uncharacterized LOC108342034 (LOC108342034), transcript variant X3, mRNA;PREDICTED: Vigna angularis uncharacterized LOC108342034 (LOC108342034), transcript variant X1, mRNA
108322769	222.98	570.94	1.06956	9.54014e-23	Up	PREDICTED: Vigna angularis transcription factor bHLH130-like (LOC108322769), transcript variant X2, mRNA;PREDICTED: Vigna angularis transcription factor bHLH130-like (LOC108322769), transcript variant X1, mRNA
108340925	765	1957.97	1.06896	1.62591e-74	Up	PREDICTED: Vigna angularis 3-isopropylmalate dehydratase large subunit-like (LOC108340925), transcript variant X1, mRNA;PREDICTED: Vigna angularis 3-isopropylmalate dehydratase large subunit-like (LOC108340925), transcript variant X2, mRNA
108322321	32.04	82	1.06888	0.000172335	Up	PREDICTED: Vigna angularis caffeic acid 3-O-methyltransferase-like (LOC108322321), mRNA
108331082	161	412	1.06872	8.51088e-17	Up	PREDICTED: Vigna angularis citrate-binding protein-like (LOC108331082), mRNA
108322339	930	2379.01	1.06819	3.78867e-90	Up	PREDICTED: Vigna angularis GTP-binding protein SAR1A (LOC108322339), mRNA
108337825	474.67	1214.17	1.06811	1.13554e-46	Up	PREDICTED: Vigna angularis geraniol 8-hydroxylase-like (LOC108337825), mRNA
108323271	1599	4090	1.06806	4.77526e-154	Up	PREDICTED: Vigna angularis long-chain-alcohol oxidase FAO2 (LOC108323271), mRNA
108329973	146	373	1.06634	2.70768e-15	Up	PREDICTED: Vigna angularis protein CPR-5 (LOC108329973), mRNA
108346424	45	114.74	1.0635	1.11e-05	Up	PREDICTED: Vigna angularis MADS-box transcription factor 1-like (LOC108346424), transcript variant X1, mRNA;PREDICTED: Vigna angularis MADS-box transcription factor 1-like (LOC108346424), transcript variant X3, mRNA;PREDICTED: Vigna angularis MADS-box transcription factor 1-like (LOC108346424), transcript variant X2, mRNA;PREDICTED: Vigna angularis MADS-box transcription factor 1-like (LOC1083464…
108333239	184	469	1.06301	9.08713e-19	Up	PREDICTED: Vigna angularis isocitrate dehydrogenase [NAD] regulatory subunit 1, mitochondrial-like (LOC108333239), transcript variant X1, mRNA;PREDICTED: Vigna angularis isocitrate dehydrogenase [NAD] regulatory subunit 1, mitochondrial-like (LOC108333239), transcript variant X2, mRNA
108344315	108	275	1.06153	1.40171e-11	Up	PREDICTED: Vigna angularis uncharacterized LOC108344315 (LOC108344315), mRNA
108327698	2780.64	7079.5	1.06136	4.68743e-263	Up	PREDICTED: Vigna angularis probable glutathione S-transferase (LOC108327698), mRNA
108322568	1116	2839	1.06018	4.92896e-106	Up	PREDICTED: Vigna angularis UDP-glycosyltransferase 84B2-like (LOC108322568), mRNA
108328712	1186.61	3017.82	1.05979	1.44658e-112	Up	PREDICTED: Vigna angularis protein LURP-one-related 15-like (LOC108328712), mRNA
108337828	28	71.14	1.05837	0.000487096	Up	PREDICTED: Vigna angularis glycine-rich RNA-binding protein 4, mitochondrial-like (LOC108337828), transcript variant X2, mRNA;PREDICTED: Vigna angularis glycine-rich RNA-binding protein 4, mitochondrial-like (LOC108337828), transcript variant X1, mRNA
108318684	50	127	1.05796	4.2639e-06	Up	PREDICTED: Vigna angularis G-type lectin S-receptor-like serine/threonine-protein kinase At1g11330 (LOC108318684), mRNA
108329702	1730	4392	1.05724	1.26847e-162	Up	PREDICTED: Vigna angularis phosphatidylinositol:ceramide inositolphosphotransferase 1-like (LOC108329702), mRNA
108328713	26	66	1.05709	0.000763112	Up	PREDICTED: Vigna angularis chaperone protein DnaJ-like (LOC108328713), transcript variant X2, mRNA;PREDICTED: Vigna angularis chaperone protein DnaJ-like (LOC108328713), transcript variant X1, mRNA
108335200	1507	3824	1.05653	1.3362e-141	Up	PREDICTED: Vigna angularis uncharacterized LOC108335200 (LOC108335200), mRNA
108343866	162	411	1.05628	1.80903e-16	Up	PREDICTED: Vigna angularis proline dehydrogenase 2, mitochondrial-like (LOC108343866), mRNA
108337401	64.18	162.82	1.05621	2.14777e-07	Up	PREDICTED: Vigna angularis 17.9 kDa class II heat shock protein (LOC108337401), mRNA
108342157	416	1055	1.05572	5.38899e-40	Up	PREDICTED: Vigna angularis pathogenesis-related genes transcriptional activator PTI5-like (LOC108342157), mRNA
108331119	159	403	1.05488	3.81376e-16	Up	PREDICTED: Vigna angularis MAP7 domain-containing protein 1-like (LOC108331119), mRNA
108326927	1659	4203	1.05424	5.76783e-155	Up	PREDICTED: Vigna angularis uncharacterized LOC108326927 (LOC108326927), mRNA
108333764	45	114	1.05417	1.35795e-05	Up	PREDICTED: Vigna angularis uncharacterized LOC108333764 (LOC108333764), mRNA
108346757	34	86	1.05193	0.000147613	Up	PREDICTED: Vigna angularis G-type lectin S-receptor-like serine/threonine-protein kinase RLK1 (LOC108346757), mRNA
108342565	2239.3	5663.85	1.05187	1.26848e-207	Up	PREDICTED: Vigna angularis uncharacterized LOC108342565 (LOC108342565), mRNA
108336324	159	402	1.0513	5.01194e-16	Up	PREDICTED: Vigna angularis transcription factor MYB108-like (LOC108336324), mRNA
108332294	398	1006	1.05092	6.26995e-38	Up	PREDICTED: Vigna angularis U-box domain-containing protein 28 (LOC108332294), mRNA
108338801	160.64	405.79	1.05003	3.8962e-16	Up	PREDICTED: Vigna angularis disease resistance protein RPP13-like (LOC108338801), mRNA
108346973	322	813	1.04933	7.46691e-31	Up	PREDICTED: Vigna angularis uncharacterized LOC108346973 (LOC108346973), transcript variant X2, mRNA;PREDICTED: Vigna angularis uncharacterized LOC108346973 (LOC108346973), transcript variant X1, mRNA
108335495	61	154	1.04918	5.19093e-07	Up	PREDICTED: Vigna angularis cytochrome b5 (LOC108335495), mRNA
108347030	124	313	1.04895	9.32097e-13	Up	PREDICTED: Vigna angularis mitochondrial intermembrane space import and assembly protein 40 (LOC108347030), transcript variant X1, mRNA;PREDICTED: Vigna angularis mitochondrial intermembrane space import and assembly protein 40 (LOC108347030), transcript variant X2, mRNA
108340526	107	270	1.04848	3.39004e-11	Up	PREDICTED: Vigna angularis uncharacterized LOC108340526 (LOC108340526), mRNA
108345263	180	454	1.04783	7.96615e-18	Up	PREDICTED: Vigna angularis receptor-like protein kinase HSL1 (LOC108345263), mRNA
108345558	256	645	1.04629	1.16255e-24	Up	PREDICTED: Vigna angularis probable LRR receptor-like serine/threonine-protein kinase At4g29180 (LOC108345558), mRNA
108325043	31	78	1.04434	0.00031265	Up	PREDICTED: Vigna angularis CDT1-like protein a, chloroplastic (LOC108325043), mRNA
108342342	109	274	1.04298	2.96021e-11	Up	PREDICTED: Vigna angularis dnaJ protein homolog (LOC108342342), mRNA
108333243	199.18	500.68	1.04295	2.26491e-19	Up	PREDICTED: Vigna angularis flavin-dependent oxidoreductase FOX5-like (LOC108333243), mRNA
108321706	6661	16740	1.04262	0	Up	PREDICTED: Vigna angularis transaldolase (LOC108321706), mRNA
108345923	41	103	1.04208	4.02988e-05	Up	PREDICTED: Vigna angularis protein ABA DEFICIENT 4, chloroplastic-like (LOC108345923), mRNA
108328431	328	824	1.04208	6.47529e-31	Up	PREDICTED: Vigna angularis indole-3-acetic acid-induced protein ARG2-like (LOC108328431), mRNA
108337166	356	894	1.04153	2.16215e-33	Up	PREDICTED: Vigna angularis universal stress protein PHOS34 (LOC108337166), transcript variant X1, mRNA;PREDICTED: Vigna angularis universal stress protein PHOS34 (LOC108337166), transcript variant X2, mRNA
108343925	45	113	1.04146	1.77845e-05	Up	PREDICTED: Vigna angularis uncharacterized LOC108343925 (LOC108343925), ncRNA
108327035	319	801	1.04138	4.62887e-30	Up	PREDICTED: Vigna angularis exonuclease DPD1, chloroplastic/mitochondrial (LOC108327035), mRNA
108337609	190.98	478.99	1.03971	1.65737e-18	Up	PREDICTED: Vigna angularis BRI1 kinase inhibitor 1-like (LOC108337609), mRNA
108345012	4282.81	10736.6	1.03904	0	Up	PREDICTED: Vigna angularis cytochrome P450 82A3-like (LOC108345012), mRNA
108345469	1767	4428	1.03848	2.993e-159	Up	PREDICTED: Vigna angularis ferrochelatase-1, chloroplastic/mitochondrial (LOC108345469), mRNA
108343862	307	769	1.03788	9.15038e-29	Up	PREDICTED: Vigna angularis protein NRT1/ PTR FAMILY 4.6 (LOC108343862), mRNA
108329722	4096	10248	1.03619	0	Up	PREDICTED: Vigna angularis L-3-cyanoalanine synthase 2, mitochondrial (LOC108329722), transcript variant X3, mRNA;PREDICTED: Vigna angularis L-3-cyanoalanine synthase 2, mitochondrial (LOC108329722), transcript variant X2, mRNA;PREDICTED: Vigna angularis L-3-cyanoalanine synthase 2, mitochondrial (LOC108329722), transcript variant X1, mRNA
108337471	341	853	1.03591	1.17186e-31	Up	PREDICTED: Vigna angularis protein CLT3, chloroplastic (LOC108337471), mRNA
108344690	843	2108	1.0354	4.02053e-76	Up	PREDICTED: Vigna angularis MLO-like protein 6 (LOC108344690), transcript variant X2, mRNA;PREDICTED: Vigna angularis MLO-like protein 6 (LOC108344690), transcript variant X1, mRNA
108337347	54	135	1.03506	3.23823e-06	Up	PREDICTED: Vigna angularis uncharacterized LOC108337347 (LOC108337347), transcript variant X2, mRNA;PREDICTED: Vigna angularis uncharacterized LOC108337347 (LOC108337347), transcript variant X1, mRNA
108324122	60	150	1.03506	9.52722e-07	Up	PREDICTED: Vigna angularis 3-ketoacyl-CoA synthase 11-like (LOC108324122), mRNA
108321286	26	65	1.03506	0.000999692	Up	PREDICTED: Vigna angularis pentatricopeptide repeat-containing protein At3g51320-like (LOC108321286), mRNA
108327930	389	972	1.03432	8.68863e-36	Up	PREDICTED: Vigna angularis peroxisomal nicotinamide adenine dinucleotide carrier (LOC108327930), mRNA
108323878	1017	2541	1.03421	2.61784e-91	Up	PREDICTED: Vigna angularis bifunctional aspartate aminotransferase and glutamate/aspartate-prephenate aminotransferase-like (LOC108323878), mRNA
108341846	574	1434	1.03405	4.16257e-52	Up	PREDICTED: Vigna angularis reticuline oxidase-like protein (LOC108341846), mRNA
108339403	175	437	1.03341	7.39648e-17	Up	PREDICTED: Vigna angularis uncharacterized LOC108339403 (LOC108339403), mRNA
108326500	1511	3771	1.03257	1.51912e-134	Up	PREDICTED: Vigna angularis probable fructose-bisphosphate aldolase 3, chloroplastic (LOC108326500), mRNA
108347407	1543	3849	1.03188	3.71291e-137	Up	PREDICTED: Vigna angularis phospholipid-transporting ATPase 10-like (LOC108347407), mRNA
108321825	1265	3154	1.03118	1.72307e-112	Up	PREDICTED: Vigna angularis bark storage protein A-like (LOC108321825), mRNA
108329013	1393	3473	1.03112	1.00178e-123	Up	PREDICTED: Vigna angularis glutathione S-transferase L3 (LOC108329013), mRNA
108343698	186	463	1.02884	1.17443e-17	Up	PREDICTED: Vigna angularis protein NRT1/ PTR FAMILY 2.13-like (LOC108343698), mRNA
108321588	364	906	1.0287	3.61398e-33	Up	PREDICTED: Vigna angularis vinorine synthase-like (LOC108321588), mRNA
108333222	2061	5129	1.02846	2.25426e-181	Up	PREDICTED: Vigna angularis glutathione transferase GST 23-like (LOC108333222), mRNA
108326889	314.5	782.47	1.02811	8.14386e-29	Up	PREDICTED: Vigna angularis beta-glucosidase 11-like (LOC108326889), mRNA
108335251	37	92	1.02724	0.00011964	Up	PREDICTED: Vigna angularis uncharacterized LOC108335251 (LOC108335251), mRNA
108346904	368	915	1.0272	2.09149e-33	Up	PREDICTED: Vigna angularis ubiquitin-conjugating enzyme E2 5-like (LOC108346904), mRNA
108339144	72	179	1.02702	1.07819e-07	Up	PREDICTED: Vigna angularis G-type lectin S-receptor-like serine/threonine-protein kinase At4g27290 (LOC108339144), mRNA
108331708	10357.3	25729	1.02588	0	Up	PREDICTED: Vigna angularis chaperone protein ClpD, chloroplastic (LOC108331708), mRNA
108347567	668	1658	1.02466	3.66756e-59	Up	PREDICTED: Vigna angularis B3 domain-containing transcription repressor VAL2 (LOC108347567), transcript variant X3, mRNA;PREDICTED: Vigna angularis B3 domain-containing transcription repressor VAL2 (LOC108347567), transcript variant X1, mRNA;PREDICTED: Vigna angularis B3 domain-containing transcription repressor VAL2 (LOC108347567), transcript variant X2, mRNA
108323317	469	1163.99	1.02455	6.10145e-42	Up	PREDICTED: Vigna angularis beta-fructofuranosidase, cell wall isozyme-like (LOC108323317), mRNA
108340800	411.78	1021.57	1.02397	6.00865e-37	Up	PREDICTED: Vigna angularis bZIP transcription factor 11-like (LOC108340800), mRNA
108325423	77	191	1.02377	4.4382e-08	Up	PREDICTED: Vigna angularis rapid alkalinization factor-like (LOC108325423), mRNA
108333012	1275	3162	1.02347	2.09646e-111	Up	PREDICTED: Vigna angularis DNA-damage-repair/toleration protein DRT100-like (LOC108333012), mRNA
108344664	1507.91	3738.97	1.02322	1.89563e-131	Up	PREDICTED: Vigna angularis AAA-ATPase ASD, mitochondrial-like (LOC108344664), mRNA
108320907	1440.42	3571.11	1.02301	1.4496e-125	Up	PREDICTED: Vigna angularis putative 12-oxophytodienoate reductase 11 (LOC108320907), mRNA
108336202	33010	81761	1.02164	0	Up	PREDICTED: Vigna angularis 1-aminocyclopropane-1-carboxylate oxidase (LOC108336202), mRNA
108327925	252	624	1.02125	4.98331e-23	Up	PREDICTED: Vigna angularis pyrroline-5-carboxylate reductase (LOC108327925), mRNA
108324101	137	339	1.02024	3.76422e-13	Up	PREDICTED: Vigna angularis methylsterol monooxygenase 1-1-like (LOC108324101), mRNA
108331880	2785	6880	1.01786	8.43192e-239	Up	PREDICTED: Vigna angularis receptor-like protein kinase HAIKU2 (LOC108331880), mRNA
108329372	81	199.98	1.01699	2.5763e-08	Up	PREDICTED: Vigna angularis UDP-glucuronic acid decarboxylase 2-like (LOC108329372), mRNA
108337373	252	622	1.01662	8.4415e-23	Up	PREDICTED: Vigna angularis elicitor-responsive protein 1-like (LOC108337373), transcript variant X2, mRNA;PREDICTED: Vigna angularis elicitor-responsive protein 1-like (LOC108337373), transcript variant X1, mRNA
108328283	254	626	1.01447	7.31617e-23	Up	PREDICTED: Vigna angularis putative serine/threonine-protein kinase (LOC108328283), transcript variant X2, mRNA;PREDICTED: Vigna angularis putative serine/threonine-protein kinase (LOC108328283), transcript variant X1, mRNA
108318842	1446	3563	1.01416	1.61841e-123	Up	PREDICTED: Vigna angularis uncharacterized LOC108318842 (LOC108318842), mRNA
108345313	82	202	1.01379	2.38517e-08	Up	PREDICTED: Vigna angularis TMV resistance protein N-like (LOC108345313), mRNA
108331942	1128.93	2778.82	1.01265	2.19266e-96	Up	PREDICTED: Vigna angularis sulfate transporter 1.3-like (LOC108331942), transcript variant X4, mRNA;PREDICTED: Vigna angularis sulfate transporter 1.3-like (LOC108331942), transcript variant X1, mRNA;PREDICTED: Vigna angularis sulfate transporter 1.3-like (LOC108331942), transcript variant X3, mRNA;PREDICTED: Vigna angularis sulfate transporter 1.3-like (LOC108331942), transcript variant X2, mRNA
108332127	297	731	1.01254	2.22932e-26	Up	PREDICTED: Vigna angularis uncharacterized LOC108332127 (LOC108332127), mRNA
108320683	908	2233	1.01135	1.50305e-77	Up	PREDICTED: Vigna angularis uncharacterized LOC108320683 (LOC108320683), mRNA
108343571	146	359	1.01115	1.16614e-13	Up	PREDICTED: Vigna angularis LAG1 longevity assurance homolog 2 (LOC108343571), mRNA
108334739	7262	17856	1.0111	0	Up	PREDICTED: Vigna angularis lysine histidine transporter-like 8 (LOC108334739), mRNA
108341563	157	386	1.01097	1.41854e-14	Up	PREDICTED: Vigna angularis non-specific lipid-transfer protein 3-like (LOC108341563), mRNA
108333340	140	344	1.01011	3.95042e-13	Up	PREDICTED: Vigna angularis protein IQ-DOMAIN 14 (LOC108333340), mRNA
108340747	452.38	1111.45	1.00997	3.29345e-39	Up	PREDICTED: Vigna angularis GABA transporter 1 (LOC108340747), transcript variant X1, mRNA;PREDICTED: Vigna angularis GABA transporter 1 (LOC108340747), transcript variant X2, mRNA
108338996	138	339	1.00975	5.93619e-13	Up	PREDICTED: Vigna angularis uncharacterized LOC108338996 (LOC108338996), mRNA
108344877	543.89	1335.45	1.00907	9.26085e-47	Up	PREDICTED: Vigna angularis lysine histidine transporter 1-like (LOC108344877), mRNA
108332265	55	135	1.00859	5.13484e-06	Up	PREDICTED: Vigna angularis uncharacterized LOC108332265 (LOC108332265), mRNA
108338069	86	211	1.00797	1.37816e-08	Up	PREDICTED: Vigna angularis uncharacterized LOC108338069 (LOC108338069), ncRNA
108332599	522	1279	1.00603	1.25863e-44	Up	PREDICTED: Vigna angularis probable inactive poly [ADP-ribose] polymerase SRO5 (LOC108332599), mRNA
108343458	1653	4045.16	1.00424	7.7349e-138	Up	PREDICTED: Vigna angularis UDP-arabinose 4-epimerase 1 (LOC108343458), mRNA
108339552	56	137	1.00381	4.77382e-06	Up	PREDICTED: Vigna angularis E3 ubiquitin ligase BIG BROTHER-like (LOC108339552), transcript variant X1, mRNA;PREDICTED: Vigna angularis E3 ubiquitin ligase BIG BROTHER-like (LOC108339552), transcript variant X2, mRNA
108341396	29.98	73.31	1.00314	0.000685592	Up	PREDICTED: Vigna angularis uncharacterized LOC108341396 (LOC108341396), mRNA
108341140	45	110	1.00264	3.9542e-05	Up	PREDICTED: Vigna angularis probable protein phosphatase 2C 12 (LOC108341140), transcript variant X1, mRNA;PREDICTED: Vigna angularis probable protein phosphatase 2C 12 (LOC108341140), transcript variant X2, mRNA
108346161	181	442	1.00119	3.0617e-16	Up	PREDICTED: Vigna angularis cytochrome b-c1 complex subunit Rieske-4, mitochondrial-like (LOC108346161), mRNA
108324941	34	83	1.00071	0.000329965	Up	PREDICTED: Vigna angularis sulfate transporter 3.1-like (LOC108324941), mRNA
108331492	517.03	315.33	-1.00025	1.57825e-22	Down	PREDICTED: Vigna angularis uncharacterized LOC108331492 (LOC108331492), ncRNA
108346936	410	250	-1.00056	3.58643e-18	Down	PREDICTED: Vigna angularis uncharacterized LOC108346936 (LOC108346936), mRNA
108322309	105	64	-1.00111	9.96788e-06	Down	PREDICTED: Vigna angularis myosin heavy chain kinase B-like (LOC108322309), mRNA
108334437	2079.3	1267.22	-1.0013	1.69409e-86	Down	PREDICTED: Vigna angularis ethylene-responsive transcription factor RAP2-7-like (LOC108334437), transcript variant X2, mRNA;PREDICTED: Vigna angularis ethylene-responsive transcription factor RAP2-7-like (LOC108334437), transcript variant X1, mRNA
108340508	1218	742	-1.00189	2.79562e-51	Down	PREDICTED: Vigna angularis uncharacterized LOC108340508 (LOC108340508), mRNA
108319920	738	449	-1.00377	1.00946e-31	Down	PREDICTED: Vigna angularis pectinesterase-like (LOC108319920), mRNA
108328365	2772	1686	-1.00419	1.9908e-115	Down	PREDICTED: Vigna angularis 50S ribosomal protein 5, chloroplastic (LOC108328365), mRNA
108344206	666.44	405.14	-1.00492	7.7672e-29	Down	PREDICTED: Vigna angularis ABC transporter C family member 10-like (LOC108344206), mRNA
108346083	285	173	-1.00706	3.39057e-13	Down	PREDICTED: Vigna angularis ATP sulfurylase 2-like (LOC108346083), mRNA
108338813	1524	925	-1.00721	2.29203e-64	Down	PREDICTED: Vigna angularis probable 2-carboxy-D-arabinitol-1-phosphatase (LOC108338813), transcript variant X2, misc_RNA;PREDICTED: Vigna angularis probable 2-carboxy-D-arabinitol-1-phosphatase (LOC108338813), transcript variant X1, mRNA
108328374	61	37	-1.00815	0.000598951	Down	PREDICTED: Vigna angularis uncharacterized LOC108328374 (LOC108328374), mRNA
108340970	216	131	-1.00833	2.26947e-10	Down	PREDICTED: Vigna angularis root phototropism protein 3-like (LOC108340970), transcript variant X1, mRNA;PREDICTED: Vigna angularis root phototropism protein 3-like (LOC108340970), transcript variant X2, mRNA
108329300	37636	22810	-1.00932	0	Down	PREDICTED: Vigna angularis vacuolar cation/proton exchanger 3-like (LOC108329300), transcript variant X2, mRNA;PREDICTED: Vigna angularis vacuolar cation/proton exchanger 3-like (LOC108329300), transcript variant X1, mRNA
108320743	1934	1172	-1.00948	1.27533e-81	Down	PREDICTED: Vigna angularis leucine--tRNA ligase, chloroplastic/mitochondrial (LOC108320743), transcript variant X2, misc_RNA;PREDICTED: Vigna angularis leucine--tRNA ligase, chloroplastic/mitochondrial (LOC108320743), transcript variant X1, mRNA
108320266	72.55	43.95	-1.00998	0.000193228	Down	PREDICTED: Vigna angularis uncharacterized LOC108320266 (LOC108320266), mRNA
108345919	1024	620	-1.01074	5.99052e-44	Down	PREDICTED: Vigna angularis haloacid dehalogenase-like hydrolase domain-containing protein At4g39970 (LOC108345919), mRNA
108331004	256	155	-1.01074	4.57726e-12	Down	PREDICTED: Vigna angularis uncharacterized LOC108331004 (LOC108331004), mRNA
108330997	256	155	-1.01074	4.57726e-12	Down	PREDICTED: Vigna angularis uncharacterized LOC108330997 (LOC108330997), mRNA
108342357	1356	821	-1.01077	9.46432e-58	Down	PREDICTED: Vigna angularis nicotianamine synthase-like (LOC108342357), transcript variant X1, mRNA;PREDICTED: Vigna angularis nicotianamine synthase-like (LOC108342357), transcript variant X2, mRNA
108340377	2738	1656	-1.01229	1.5693e-115	Down	PREDICTED: Vigna angularis pentatricopeptide repeat-containing protein MRL1, chloroplastic (LOC108340377), transcript variant X2, mRNA;PREDICTED: Vigna angularis pentatricopeptide repeat-containing protein MRL1, chloroplastic (LOC108340377), transcript variant X1, mRNA;PREDICTED: Vigna angularis pentatricopeptide repeat-containing protein MRL1, chloroplastic (LOC108340377), transcript variant X3,…
108338800	210	127	-1.01243	3.50485e-10	Down	PREDICTED: Vigna angularis NAD(P)H-quinone oxidoreductase subunit 1, chloroplastic (LOC108338800), mRNA
108326282	747	451	-1.01485	1.19049e-32	Down	PREDICTED: Vigna angularis probable protein phosphatase 2C 15 (LOC108326282), transcript variant X4, mRNA;PREDICTED: Vigna angularis probable protein phosphatase 2C 15 (LOC108326282), transcript variant X3, mRNA;PREDICTED: Vigna angularis probable protein phosphatase 2C 15 (LOC108326282), transcript variant X7, mRNA;PREDICTED: Vigna angularis probable protein phosphatase 2C 15 (LOC108326282), tra…
108338041	611.39	369	-1.01534	5.28833e-27	Down	PREDICTED: Vigna angularis receptor-like serine/threonine-protein kinase At2g45590 (LOC108338041), mRNA
108342218	406	245	-1.01557	2.02012e-18	Down	PREDICTED: Vigna angularis probable WRKY transcription factor 48 (LOC108342218), mRNA
108323795	668	403	-1.01594	2.1262e-29	Down	PREDICTED: Vigna angularis protochlorophyllide-dependent translocon component 52, chloroplastic (LOC108323795), mRNA
108344417	2039	1229	-1.01725	4.7277e-87	Down	PREDICTED: Vigna angularis uncharacterized LOC108344417 (LOC108344417), mRNA
108343272	557.22	335.71	-1.0179	7.84973e-25	Down	PREDICTED: Vigna angularis beta-glucosidase 46-like (LOC108343272), transcript variant X2, mRNA;PREDICTED: Vigna angularis beta-glucosidase 46-like (LOC108343272), transcript variant X1, mRNA
108332038	903	544	-1.01799	2.29524e-39	Down	PREDICTED: Vigna angularis NAD(P)H-quinone oxidoreductase subunit O, chloroplastic (LOC108332038), mRNA
108347218	110.24	66.32	-1.02	4.3842e-06	Down	PREDICTED: Vigna angularis serine protease HtrA-like (LOC108347218), mRNA
108325917	5842	3511	-1.02145	9.06851e-249	Down	PREDICTED: Vigna angularis protein translocase subunit SecA, chloroplastic (LOC108325917), mRNA
108329859	446	268	-1.02168	2.81205e-20	Down	PREDICTED: Vigna angularis aspartyl protease AED3-like (LOC108329859), mRNA
108333415	2420	1454	-1.02185	7.72142e-104	Down	PREDICTED: Vigna angularis 30S ribosomal protein S17, chloroplastic (LOC108333415), mRNA
108323084	378	227	-1.02256	1.97741e-17	Down	PREDICTED: Vigna angularis pentatricopeptide repeat-containing protein At3g04760, chloroplastic (LOC108323084), mRNA
108339054	55	33	-1.02383	0.000927964	Down	PREDICTED: Vigna angularis cysteine-rich receptor-like protein kinase 10 (LOC108339054), mRNA
108330868	70	42	-1.02383	0.000211899	Down	PREDICTED: Vigna angularis uncharacterized LOC108330868 (LOC108330868), mRNA
108330539	75	45	-1.02383	0.000129745	Down	PREDICTED: Vigna angularis BEL1-like homeodomain protein 6 (LOC108330539), mRNA
108318906	310	186	-1.02383	1.40106e-14	Down	PREDICTED: Vigna angularis pentatricopeptide repeat-containing protein At4g01030, mitochondrial (LOC108318906), mRNA
108323892	927	556	-1.02435	8.91808e-41	Down	PREDICTED: Vigna angularis beta-1,4-mannosyl-glycoprotein 4-beta-N-acetylglucosaminyltransferase (LOC108323892), mRNA
108332711	1444	866	-1.0245	9.36433e-63	Down	PREDICTED: Vigna angularis calcium sensing receptor, chloroplastic (LOC108332711), mRNA
108327807	674	404	-1.02526	4.44787e-30	Down	PREDICTED: Vigna angularis phenolic glucoside malonyltransferase 1-like (LOC108327807), mRNA
108330692	963	577	-1.02583	2.0992e-42	Down	PREDICTED: Vigna angularis PI-PLC X-box domain-containing protein DDB_G0293730-like (LOC108330692), mRNA
108327916	222	133	-1.026	6.95201e-11	Down	PREDICTED: Vigna angularis LRR receptor-like serine/threonine-protein kinase EFR (LOC108327916), mRNA
108340569	212	127	-1.0261	1.84574e-10	Down	PREDICTED: Vigna angularis hemoglobin-2-like (LOC108340569), mRNA
108339395	61.07	36.58	-1.02628	0.000499266	Down	PREDICTED: Vigna angularis glycine-rich cell wall structural protein 1-like (LOC108339395), mRNA
108347187	122	73	-1.02778	1.20558e-06	Down	PREDICTED: Vigna angularis uncharacterized LOC108347187 (LOC108347187), transcript variant X2, mRNA;PREDICTED: Vigna angularis uncharacterized LOC108347187 (LOC108347187), transcript variant X1, mRNA
108325094	224	134	-1.02813	5.29764e-11	Down	PREDICTED: Vigna angularis urease accessory protein D (LOC108325094), mRNA
108324351	306	183	-1.02856	1.64993e-14	Down	PREDICTED: Vigna angularis uncharacterized LOC108324351 (LOC108324351), mRNA
108340392	97	58	-1.0288	1.39064e-05	Down	PREDICTED: Vigna angularis uncharacterized WD repeat-containing protein alr2800 (LOC108340392), mRNA
108326496	87	52	-1.02937	3.70041e-05	Down	PREDICTED: Vigna angularis probable galacturonosyltransferase 6 (LOC108326496), transcript variant X1, mRNA;PREDICTED: Vigna angularis probable galacturonosyltransferase 6 (LOC108326496), transcript variant X2, mRNA;PREDICTED: Vigna angularis probable galacturonosyltransferase 6 (LOC108326496), transcript variant X3, mRNA
108339886	82	49	-1.02971	6.0652e-05	Down	PREDICTED: Vigna angularis MLP-like protein 43 (LOC108339886), mRNA
108347118	1883	1125	-1.02998	3.92569e-82	Down	PREDICTED: Vigna angularis protein P21-like (LOC108347118), mRNA
108341991	216	129	-1.03053	1.07208e-10	Down	PREDICTED: Vigna angularis vesicle-associated protein 1-2-like (LOC108341991), mRNA
108333163	1574	940	-1.03057	6.1604e-69	Down	PREDICTED: Vigna angularis uncharacterized LOC108333163 (LOC108333163), mRNA
108329527	1019.99	608.97	-1.03098	3.45362e-45	Down	PREDICTED: Vigna angularis probable methyltransferase PMT15 (LOC108329527), mRNA
108344940	257.17	153.41	-1.0322	1.72906e-12	Down	PREDICTED: Vigna angularis uncharacterized LOC108344940 (LOC108344940), mRNA
108335429	374	223	-1.03286	1.59307e-17	Down	PREDICTED: Vigna angularis 21 kDa protein-like (LOC108335429), mRNA
108332085	5753	3430	-1.03297	1.55739e-249	Down	PREDICTED: Vigna angularis uncharacterized LOC108332085 (LOC108332085), mRNA
108337560	12585	7499	-1.0338	0	Down	PREDICTED: Vigna angularis uncharacterized LOC108337560 (LOC108337560), mRNA
108344448	1254	747	-1.03423	1.64198e-55	Down	PREDICTED: Vigna angularis putative casein kinase II subunit beta-4 (LOC108344448), mRNA
108328711	84	50	-1.03533	4.60833e-05	Down	PREDICTED: Vigna angularis monothiol glutaredoxin-S6-like (LOC108328711), mRNA
108326162	4254	2529	-1.03712	4.92268e-186	Down	PREDICTED: Vigna angularis methylcrotonoyl-CoA carboxylase subunit alpha, mitochondrial (LOC108326162), transcript variant X1, mRNA;PREDICTED: Vigna angularis methylcrotonoyl-CoA carboxylase subunit alpha, mitochondrial (LOC108326162), transcript variant X2, mRNA
108325352	1052	625	-1.03808	4.5161e-47	Down	PREDICTED: Vigna angularis 50S ribosomal protein L28, chloroplastic (LOC108325352), mRNA
108326842	214	127	-1.03965	9.59941e-11	Down	PREDICTED: Vigna angularis ethylene-responsive transcription factor RAP2-7-like (LOC108326842), transcript variant X2, mRNA;PREDICTED: Vigna angularis ethylene-responsive transcription factor RAP2-7-like (LOC108326842), transcript variant X1, mRNA
108319063	1045	620	-1.04003	6.57017e-47	Down	PREDICTED: Vigna angularis squamosa promoter-binding-like protein 12 (LOC108319063), transcript variant X3, mRNA;PREDICTED: Vigna angularis squamosa promoter-binding-like protein 12 (LOC108319063), transcript variant X2, mRNA;PREDICTED: Vigna angularis squamosa promoter-binding-like protein 12 (LOC108319063), transcript variant X1, mRNA
108346866	857.24	508.59	-1.04006	9.77741e-39	Down	PREDICTED: Vigna angularis uncharacterized LOC108346866 (LOC108346866), transcript variant X1, mRNA;PREDICTED: Vigna angularis uncharacterized LOC108346866 (LOC108346866), transcript variant X5, mRNA;PREDICTED: Vigna angularis uncharacterized LOC108346866 (LOC108346866), transcript variant X3, mRNA;PREDICTED: Vigna angularis uncharacterized LOC108346866 (LOC108346866), transcript variant X2, mRNA…
108337764	709	420	-1.04226	2.17191e-32	Down	PREDICTED: Vigna angularis uncharacterized LOC108337764 (LOC108337764), mRNA
108335279	434	257	-1.0428	2.13735e-20	Down	PREDICTED: Vigna angularis estradiol 17-beta-dehydrogenase 1-like (LOC108335279), mRNA
108338278	5445	3224	-1.04295	5.70185e-240	Down	PREDICTED: Vigna angularis BTB/POZ domain-containing protein At2g30600 (LOC108338278), transcript variant X1, mRNA;PREDICTED: Vigna angularis BTB/POZ domain-containing protein At2g30600 (LOC108338278), transcript variant X2, mRNA;PREDICTED: Vigna angularis BTB/POZ domain-containing protein At2g30600 (LOC108338278), transcript variant X5, misc_RNA;PREDICTED: Vigna angularis BTB/POZ domain-containi…
108345799	725	429	-1.04387	3.61447e-33	Down	PREDICTED: Vigna angularis uncharacterized aarF domain-containing protein kinase At1g71810, chloroplastic (LOC108345799), mRNA
108329214	1663	984	-1.04393	2.75833e-74	Down	PREDICTED: Vigna angularis myb family transcription factor EFM-like (LOC108329214), mRNA
108346347	71	42	-1.0443	0.000152793	Down	PREDICTED: Vigna angularis uncharacterized LOC108346347 (LOC108346347), mRNA
108321753	117.09	69.09	-1.04794	1.34676e-06	Down	PREDICTED: Vigna angularis vacuolar protein sorting-associated protein 36-like (LOC108321753), mRNA
108343080	10578	6240	-1.04832	0	Down	PREDICTED: Vigna angularis glutamine synthetase leaf isozyme, chloroplastic (LOC108343080), mRNA
108335285	519	306	-1.04907	2.46355e-24	Down	PREDICTED: Vigna angularis protein PAM68, chloroplastic (LOC108335285), transcript variant X1, mRNA;PREDICTED: Vigna angularis protein PAM68, chloroplastic (LOC108335285), transcript variant X2, mRNA
108338867	891.21	525.42	-1.04916	9.00328e-41	Down	PREDICTED: Vigna angularis uncharacterized LOC108338867 (LOC108338867), transcript variant X2, ncRNA;PREDICTED: Vigna angularis uncharacterized LOC108338867 (LOC108338867), transcript variant X1, ncRNA;PREDICTED: Vigna angularis uncharacterized LOC108338867 (LOC108338867), transcript variant X3, ncRNA
108343868	146	86	-1.05043	6.73068e-08	Down	PREDICTED: Vigna angularis ABC transporter G family member 31-like (LOC108343868), mRNA
108340844	335	197	-1.05283	2.63972e-16	Down	PREDICTED: Vigna angularis peptidyl-prolyl cis-trans isomerase CYP37, chloroplastic (LOC108340844), mRNA
108341885	327.28	192.23	-1.05456	5.30631e-16	Down	PREDICTED: Vigna angularis serine carboxypeptidase-like 50 (LOC108341885), transcript variant X1, mRNA;PREDICTED: Vigna angularis serine carboxypeptidase-like 50 (LOC108341885), transcript variant X2, mRNA
108331796	2646	1554	-1.0547	2.17807e-119	Down	PREDICTED: Vigna angularis alanine--tRNA ligase, chloroplastic/mitochondrial (LOC108331796), transcript variant X2, mRNA;PREDICTED: Vigna angularis alanine--tRNA ligase, chloroplastic/mitochondrial (LOC108331796), transcript variant X1, mRNA
108340412	7450	4371	-1.05615	0	Down	PREDICTED: Vigna angularis transcription factor bHLH81-like (LOC108340412), transcript variant X3, mRNA;PREDICTED: Vigna angularis transcription factor bHLH81-like (LOC108340412), transcript variant X2, mRNA;PREDICTED: Vigna angularis transcription factor bHLH81-like (LOC108340412), transcript variant X1, mRNA;PREDICTED: Vigna angularis transcription factor bHLH81-like (LOC108340412), transcript …
108330809	1344.02	787.77	-1.05758	1.46656e-61	Down	PREDICTED: Vigna angularis basic 7S globulin 2-like (LOC108330809), mRNA
108329058	88.59	51.85	-1.05967	2.06427e-05	Down	PREDICTED: Vigna angularis uncharacterized LOC108329058 (LOC108329058), transcript variant X2, mRNA;PREDICTED: Vigna angularis uncharacterized LOC108329058 (LOC108329058), transcript variant X1, mRNA
108323758	981	574	-1.06007	1.77413e-45	Down	PREDICTED: Vigna angularis inorganic phosphate transporter 2-1, chloroplastic (LOC108323758), mRNA
108335314	53	31	-1.06059	0.000829397	Down	PREDICTED: Vigna angularis probable galacturonosyltransferase-like 1 (LOC108335314), mRNA
108334151	10564	6176	-1.06128	0	Down	PREDICTED: Vigna angularis phosphoglycerate kinase, chloroplastic-like (LOC108334151), mRNA
108323542	154	90	-1.0618	2.25813e-08	Down	PREDICTED: Vigna angularis uncharacterized LOC108323542 (LOC108323542), transcript variant X1, mRNA;PREDICTED: Vigna angularis uncharacterized LOC108323542 (LOC108323542), transcript variant X2, mRNA
108320585	7719	4510	-1.06216	0	Down	PREDICTED: Vigna angularis malate dehydrogenase, glyoxysomal (LOC108320585), mRNA
108347613	1230	718	-1.06347	5.89032e-57	Down	PREDICTED: Vigna angularis probable aquaporin PIP1-2 (LOC108347613), mRNA
108322403	2188	1277	-1.06372	2.5917e-100	Down	PREDICTED: Vigna angularis plastidal glycolate/glycerate translocator 1, chloroplastic-like (LOC108322403), mRNA
108342309	97.68	57	-1.06397	7.54229e-06	Down	PREDICTED: Vigna angularis uncharacterized LOC108342309 (LOC108342309), ncRNA
108346200	7088.28	4135.68	-1.06418	0	Down	PREDICTED: Vigna angularis endo-1,3;1,4-beta-D-glucanase-like (LOC108346200), mRNA
108330016	487	284	-1.0649	1.87048e-23	Down	PREDICTED: Vigna angularis ACT domain-containing protein ACR3 (LOC108330016), transcript variant X2, mRNA;PREDICTED: Vigna angularis ACT domain-containing protein ACR3 (LOC108330016), transcript variant X1, mRNA
108327082	503.75	293.66	-1.06543	3.13192e-24	Down	PREDICTED: Vigna angularis probable NAD(P)H dehydrogenase subunit CRR3, chloroplastic (LOC108327082), transcript variant X3, mRNA;PREDICTED: Vigna angularis probable NAD(P)H dehydrogenase subunit CRR3, chloroplastic (LOC108327082), transcript variant X1, mRNA;PREDICTED: Vigna angularis probable NAD(P)H dehydrogenase subunit CRR3, chloroplastic (LOC108327082), transcript variant X4, mRNA;PREDICTED…
108344683	769	448	-1.06635	2.74528e-36	Down	PREDICTED: Vigna angularis phototropin-2 (LOC108344683), transcript variant X2, mRNA;PREDICTED: Vigna angularis phototropin-2 (LOC108344683), transcript variant X1, mRNA
108339663	297	173	-1.06656	6.6724e-15	Down	PREDICTED: Vigna angularis 3-ketoacyl-CoA synthase 12-like (LOC108339663), mRNA
108343213	423.11	246.42	-1.06678	1.27674e-20	Down	PREDICTED: Vigna angularis uncharacterized LOC108343213 (LOC108343213), transcript variant X1, mRNA;PREDICTED: Vigna angularis uncharacterized LOC108343213 (LOC108343213), transcript variant X3, mRNA;PREDICTED: Vigna angularis uncharacterized LOC108343213 (LOC108343213), transcript variant X2, mRNA
108333491	1041.11	605.76	-1.06817	9.19377e-49	Down	PREDICTED: Vigna angularis UDP-glycosyltransferase 79B30-like (LOC108333491), mRNA
108332533	780	453	-1.07083	4.98439e-37	Down	PREDICTED: Vigna angularis uncharacterized LOC108332533 (LOC108332533), mRNA
108320782	429	249	-1.0717	4.92176e-21	Down	PREDICTED: Vigna angularis uncharacterized LOC108320782 (LOC108320782), mRNA
108320770	58.78	34.1	-1.07242	0.000406687	Down	PREDICTED: Vigna angularis disease resistance protein At4g27190-like (LOC108320770), mRNA
108332507	14658	8498	-1.07336	0	Down	PREDICTED: Vigna angularis cytochrome b6-f complex iron-sulfur subunit, chloroplastic (LOC108332507), mRNA
108336244	97.06	56.26	-1.07364	6.92607e-06	Down	PREDICTED: Vigna angularis SNF1-related protein kinase regulatory subunit beta-2-like (LOC108336244), transcript variant X1, mRNA;PREDICTED: Vigna angularis SNF1-related protein kinase regulatory subunit beta-2-like (LOC108336244), transcript variant X4, mRNA;PREDICTED: Vigna angularis SNF1-related protein kinase regulatory subunit beta-2-like (LOC108336244), transcript variant X3, mRNA;PREDICTED…
108322963	1902	1102	-1.07426	9.20257e-89	Down	PREDICTED: Vigna angularis uncharacterized LOC108322963 (LOC108322963), transcript variant X2, misc_RNA;PREDICTED: Vigna angularis uncharacterized LOC108322963 (LOC108322963), transcript variant X1, mRNA;PREDICTED: Vigna angularis uncharacterized LOC108322963 (LOC108322963), transcript variant X3, misc_RNA
108335201	17111	9908	-1.07513	0	Down	PREDICTED: Vigna angularis probable esterase KAI2 (LOC108335201), mRNA
108335833	57	33	-1.07536	0.000477382	Down	PREDICTED: Vigna angularis dof zinc finger protein DOF2.2-like (LOC108335833), mRNA
108337532	83	48	-1.07695	2.92954e-05	Down	PREDICTED: Vigna angularis flavonol synthase/flavanone 3-hydroxylase (LOC108337532), mRNA
108342007	2588	1496	-1.0776	6.4376e-121	Down	PREDICTED: Vigna angularis uncharacterized LOC108342007 (LOC108342007), transcript variant X3, mRNA;PREDICTED: Vigna angularis uncharacterized LOC108342007 (LOC108342007), transcript variant X2, mRNA;PREDICTED: Vigna angularis uncharacterized LOC108342007 (LOC108342007), transcript variant X1, mRNA
108319043	8126	4695	-1.07829	0	Down	PREDICTED: Vigna angularis ferredoxin-thioredoxin reductase, variable chain (LOC108319043), mRNA
108339847	1756	1014	-1.0791	1.20332e-82	Down	PREDICTED: Vigna angularis peroxisomal membrane protein 11B (LOC108339847), mRNA
108335276	7170	4140	-1.07921	0	Down	PREDICTED: Vigna angularis histone H1-like (LOC108335276), mRNA
108328324	133.22	76.92	-1.07925	1.34468e-07	Down	PREDICTED: Vigna angularis receptor-like protein kinase FERONIA (LOC108328324), mRNA
108346027	601	347	-1.0793	3.26327e-29	Down	PREDICTED: Vigna angularis ELKS/Rab6-interacting/CAST family member 1-like (LOC108346027), transcript variant X2, mRNA;PREDICTED: Vigna angularis ELKS/Rab6-interacting/CAST family member 1-like (LOC108346027), transcript variant X1, mRNA;PREDICTED: Vigna angularis ELKS/Rab6-interacting/CAST family member 1-like (LOC108346027), transcript variant X4, mRNA;PREDICTED: Vigna angularis ELKS/Rab6-inter…
108330638	2462	1421	-1.07979	1.81109e-115	Down	PREDICTED: Vigna angularis 30 kDa ribonucleoprotein, chloroplastic (LOC108330638), transcript variant X1, mRNA;PREDICTED: Vigna angularis 30 kDa ribonucleoprotein, chloroplastic (LOC108330638), transcript variant X2, mRNA
108319556	172.97	99.8	-1.08028	1.89655e-09	Down	PREDICTED: Vigna angularis uncharacterized LOC108319556 (LOC108319556), transcript variant X2, ncRNA;PREDICTED: Vigna angularis uncharacterized LOC108319556 (LOC108319556), transcript variant X1, ncRNA
108347228	78	45	-1.08042	4.78728e-05	Down	PREDICTED: Vigna angularis membrane protein of ER body 2-like (LOC108347228), mRNA
108336223	94.04	54.24	-1.08079	8.55212e-06	Down	PREDICTED: Vigna angularis uncharacterized LOC108336223 (LOC108336223), ncRNA
108330875	378	218	-1.08093	5.99612e-19	Down	PREDICTED: Vigna angularis psbP domain-containing protein 4, chloroplastic (LOC108330875), mRNA
108334241	739	426	-1.08159	1.03459e-35	Down	PREDICTED: Vigna angularis stress response protein nst1 (LOC108334241), mRNA
108345678	923	532	-1.08177	2.89789e-44	Down	PREDICTED: Vigna angularis myosin-11-like (LOC108345678), mRNA
108341978	1277	736	-1.08185	1.02809e-60	Down	PREDICTED: Vigna angularis probable cytokinin riboside 5'-monophosphate phosphoribohydrolase LOGL10 (LOC108341978), mRNA
108333543	257	148	-1.08304	2.20829e-13	Down	PREDICTED: Vigna angularis uncharacterized LOC108333543 (LOC108333543), mRNA
108342527	149.41	86	-1.08374	2.15438e-08	Down	PREDICTED: Vigna angularis uncharacterized LOC108342527 (LOC108342527), mRNA
108344275	13126.1	7551.04	-1.08456	0	Down	PREDICTED: Vigna angularis ATPase 11, plasma membrane-type (LOC108344275), mRNA
108326974	101	58	-1.0871	3.66337e-06	Down	PREDICTED: Vigna angularis uncharacterized LOC108326974 (LOC108326974), transcript variant X2, ncRNA;PREDICTED: Vigna angularis uncharacterized LOC108326974 (LOC108326974), transcript variant X1, ncRNA;PREDICTED: Vigna angularis uncharacterized LOC108326974 (LOC108326974), transcript variant X3, ncRNA
108340918	136	78	-1.08893	8.08298e-08	Down	PREDICTED: Vigna angularis UDP-glycosyltransferase 79A6 (LOC108340918), transcript variant X2, mRNA;PREDICTED: Vigna angularis UDP-glycosyltransferase 79A6 (LOC108340918), transcript variant X1, mRNA
108344967	143	82	-1.08919	3.77461e-08	Down	PREDICTED: Vigna angularis gibberellin-regulated protein 6-like (LOC108344967), mRNA
108324981	614	352	-1.08953	2.9738e-30	Down	PREDICTED: Vigna angularis zinc finger protein 8 (LOC108324981), mRNA
108342297	235	134.7	-1.08978	1.79609e-12	Down	PREDICTED: Vigna angularis abscisic acid 8'-hydroxylase 4 (LOC108342297), mRNA
108329359	6489.85	3716	-1.0913	0	Down	PREDICTED: Vigna angularis DEAD-box ATP-dependent RNA helicase 3, chloroplastic-like (LOC108329359), transcript variant X1, mRNA;PREDICTED: Vigna angularis DEAD-box ATP-dependent RNA helicase 3, chloroplastic-like (LOC108329359), transcript variant X2, mRNA
108332779	4258	2438	-1.09135	3.09377e-202	Down	PREDICTED: Vigna angularis uncharacterized LOC108332779 (LOC108332779), mRNA
108321289	15051.6	8614.15	-1.09201	0	Down	PREDICTED: Vigna angularis ferredoxin--NADP reductase, leaf isozyme, chloroplastic (LOC108321289), mRNA
108331404	778	445	-1.09283	3.93454e-38	Down	PREDICTED: Vigna angularis transcription factor DIVARICATA (LOC108331404), mRNA
108337526	264	151	-1.09286	6.89024e-14	Down	PREDICTED: Vigna angularis probable carbohydrate esterase At4g34215 (LOC108337526), mRNA
108341023	369	211	-1.09325	7.5488e-19	Down	PREDICTED: Vigna angularis uncharacterized LOC108341023 (LOC108341023), mRNA
108343841	859	491	-1.0938	5.14721e-42	Down	PREDICTED: Vigna angularis RHOMBOID-like protein 9, chloroplastic (LOC108343841), transcript variant X2, mRNA;PREDICTED: Vigna angularis RHOMBOID-like protein 9, chloroplastic (LOC108343841), transcript variant X1, mRNA
108344718	64.78	37	-1.09489	0.000169651	Down	PREDICTED: Vigna angularis glutamate decarboxylase 5-like (LOC108344718), mRNA
108326427	2219	1267	-1.09536	1.29008e-106	Down	PREDICTED: Vigna angularis RNA polymerase sigma factor sigF, chloroplastic-like (LOC108326427), transcript variant X1, mRNA;PREDICTED: Vigna angularis RNA polymerase sigma factor sigF, chloroplastic-like (LOC108326427), transcript variant X2, mRNA
108341942	1207	689	-1.09572	1.23387e-58	Down	PREDICTED: Vigna angularis nuclear transcription factor Y subunit B-3-like (LOC108341942), mRNA
108342753	1309	747	-1.09615	1.64803e-63	Down	PREDICTED: Vigna angularis sugar transporter ERD6-like 5 (LOC108342753), transcript variant X2, mRNA;PREDICTED: Vigna angularis sugar transporter ERD6-like 5 (LOC108342753), transcript variant X1, mRNA
108323221	249	142	-1.09712	2.95792e-13	Down	PREDICTED: Vigna angularis tyrosine decarboxylase 1 (LOC108323221), mRNA
108340781	151	86	-1.09901	1.25468e-08	Down	PREDICTED: Vigna angularis xyloglucan endotransglucosylase/hydrolase protein 9-like (LOC108340781), mRNA
108339971	69.83	39.76	-1.0994	9.28299e-05	Down	PREDICTED: Vigna angularis uncharacterized LOC108339971 (LOC108339971), transcript variant X3, mRNA;PREDICTED: Vigna angularis uncharacterized LOC108339971 (LOC108339971), transcript variant X2, mRNA;PREDICTED: Vigna angularis uncharacterized LOC108339971 (LOC108339971), transcript variant X1, mRNA
108320173	1583	901	-1.09993	6.02427e-77	Down	PREDICTED: Vigna angularis chloride channel protein CLC-e (LOC108320173), mRNA
108347642	615	350	-1.1001	9.37264e-31	Down	PREDICTED: Vigna angularis pentatricopeptide repeat-containing protein At1g15510, chloroplastic (LOC108347642), transcript variant X2, mRNA;PREDICTED: Vigna angularis pentatricopeptide repeat-containing protein At1g15510, chloroplastic (LOC108347642), transcript variant X1, mRNA
108336683	334.01	190	-1.10076	2.24522e-17	Down	PREDICTED: Vigna angularis 6-phosphofructo-2-kinase/fructose-2,6-bisphosphatase-like (LOC108336683), mRNA
108337562	204	116	-1.10131	3.50082e-11	Down	PREDICTED: Vigna angularis uncharacterized LOC108337562 (LOC108337562), transcript variant X4, ncRNA;PREDICTED: Vigna angularis uncharacterized LOC108337562 (LOC108337562), transcript variant X3, ncRNA;PREDICTED: Vigna angularis uncharacterized LOC108337562 (LOC108337562), transcript variant X2, ncRNA;PREDICTED: Vigna angularis uncharacterized LOC108337562 (LOC108337562), transcript variant X1, n…
108319917	51	29	-1.10131	0.000731534	Down	PREDICTED: Vigna angularis pectinesterase-like (LOC108319917), mRNA
108346873	343	195	-1.1016	7.98396e-18	Down	PREDICTED: Vigna angularis aldehyde oxidase GLOX (LOC108346873), mRNA
108328987	163.33	92.8	-1.10246	2.95759e-09	Down	PREDICTED: Vigna angularis receptor-like protein kinase FERONIA (LOC108328987), mRNA
108331674	822	467	-1.10258	9.02118e-41	Down	PREDICTED: Vigna angularis serine/threonine protein phosphatase 2A 55 kDa regulatory subunit B beta isoform-like (LOC108331674), transcript variant X6, mRNA;PREDICTED: Vigna angularis serine/threonine protein phosphatase 2A 55 kDa regulatory subunit B beta isoform-like (LOC108331674), transcript variant X1, misc_RNA;PREDICTED: Vigna angularis serine/threonine protein phosphatase 2A 55 kDa regulat…
108340945	97	55	-1.10542	4.23185e-06	Down	PREDICTED: Vigna angularis uncharacterized LOC108340945 (LOC108340945), transcript variant X1, mRNA;PREDICTED: Vigna angularis uncharacterized LOC108340945 (LOC108340945), transcript variant X2, mRNA
108337199	337	191	-1.10604	1.21159e-17	Down	PREDICTED: Vigna angularis zinc transporter 4, chloroplastic-like (LOC108337199), transcript variant X2, mRNA;PREDICTED: Vigna angularis zinc transporter 4, chloroplastic-like (LOC108337199), transcript variant X1, mRNA
108332542	88.29	49.96	-1.10835	1.06857e-05	Down	PREDICTED: Vigna angularis protein RETICULATA-RELATED 4, chloroplastic-like (LOC108332542), mRNA
108344959	76	43	-1.10853	4.19146e-05	Down	PREDICTED: Vigna angularis carboxylesterase 1-like (LOC108344959), mRNA
108328874	19593	11077	-1.10964	0	Down	PREDICTED: Vigna angularis ferredoxin-dependent glutamate synthase, chloroplastic (LOC108328874), transcript variant X1, mRNA;PREDICTED: Vigna angularis ferredoxin-dependent glutamate synthase, chloroplastic (LOC108328874), transcript variant X2, mRNA
108333432	4077	2300	-1.11274	7.75404e-200	Down	PREDICTED: Vigna angularis uncharacterized LOC108333432 (LOC108333432), transcript variant X1, mRNA;PREDICTED: Vigna angularis uncharacterized LOC108333432 (LOC108333432), transcript variant X2, mRNA
108344321	3791.14	2137	-1.11391	3.17237e-186	Down	PREDICTED: Vigna angularis AT-hook motif nuclear-localized protein 14 (LOC108344321), mRNA
108331744	2109	1188	-1.11489	2.68054e-104	Down	PREDICTED: Vigna angularis uncharacterized protein ycf39 (LOC108331744), mRNA
108321350	133	74.89	-1.11545	6.31012e-08	Down	PREDICTED: Vigna angularis serine/threonine-protein kinase STN8, chloroplastic (LOC108321350), transcript variant X1, mRNA;PREDICTED: Vigna angularis serine/threonine-protein kinase STN8, chloroplastic (LOC108321350), transcript variant X4, mRNA;PREDICTED: Vigna angularis serine/threonine-protein kinase STN8, chloroplastic (LOC108321350), transcript variant X2, mRNA;PREDICTED: Vigna angularis ser…
108329554	723	407	-1.11584	1.05154e-36	Down	PREDICTED: Vigna angularis uncharacterized protein At5g02240-like (LOC108329554), transcript variant X1, mRNA;PREDICTED: Vigna angularis uncharacterized protein At5g02240-like (LOC108329554), transcript variant X2, mRNA
108338939	80	45	-1.11694	2.40183e-05	Down	PREDICTED: Vigna angularis cytochrome c6, chloroplastic (LOC108338939), transcript variant X1, mRNA;PREDICTED: Vigna angularis cytochrome c6, chloroplastic (LOC108338939), transcript variant X2, mRNA
108332413	816	459	-1.11694	2.6146e-41	Down	PREDICTED: Vigna angularis uncharacterized LOC108332413 (LOC108332413), mRNA
108319817	48	27	-1.11694	0.000899989	Down	PREDICTED: Vigna angularis uncharacterized LOC108319817 (LOC108319817), mRNA
108342755	297	167	-1.11748	5.86394e-16	Down	PREDICTED: Vigna angularis uncharacterized LOC108342755 (LOC108342755), mRNA
108343585	1560	877	-1.11777	8.32387e-78	Down	PREDICTED: Vigna angularis uncharacterized LOC108343585 (LOC108343585), transcript variant X1, mRNA;PREDICTED: Vigna angularis uncharacterized LOC108343585 (LOC108343585), transcript variant X2, mRNA
108347660	1256	706	-1.11796	6.36412e-63	Down	PREDICTED: Vigna angularis uncharacterized LOC108347660 (LOC108347660), mRNA
108333256	274	154	-1.11811	7.57162e-15	Down	PREDICTED: Vigna angularis myb-related protein 2-like (LOC108333256), mRNA
108333318	669.15	375.89	-1.11889	3.21338e-34	Down	PREDICTED: Vigna angularis cellulose synthase-like protein H1 (LOC108333318), transcript variant X2, mRNA;PREDICTED: Vigna angularis cellulose synthase-like protein H1 (LOC108333318), transcript variant X1, mRNA
108335691	7375.87	4142.03	-1.11934	0	Down	PREDICTED: Vigna angularis protein CHUP1, chloroplastic (LOC108335691), mRNA
108321131	98	55	-1.12022	2.99362e-06	Down	PREDICTED: Vigna angularis cellulose synthase A catalytic subunit 4 [UDP-forming]-like (LOC108321131), mRNA
108335838	1352	758	-1.12169	5.50067e-68	Down	PREDICTED: Vigna angularis ethylene-responsive transcription factor ERF011-like (LOC108335838), mRNA
108319057	1494	836	-1.12447	2.77143e-75	Down	PREDICTED: Vigna angularis 30S ribosomal protein S1 (LOC108319057), mRNA
108339036	261	146	-1.12495	2.45694e-14	Down	PREDICTED: Vigna angularis epimerase family protein SDR39U1 homolog, chloroplastic (LOC108339036), mRNA
108332890	1536	859	-1.12532	1.87792e-77	Down	PREDICTED: Vigna angularis protein DETOXIFICATION 40-like (LOC108332890), mRNA
108332222	3099.54	1733.32	-1.12538	5.30472e-155	Down	PREDICTED: Vigna angularis rhodanese-like domain-containing protein 14, chloroplastic (LOC108332222), mRNA
108328472	678	379	-1.12596	5.39078e-35	Down	PREDICTED: Vigna angularis high-light-induced protein, chloroplastic (LOC108328472), mRNA
108328166	331	185	-1.12617	7.98396e-18	Down	PREDICTED: Vigna angularis heterogeneous nuclear ribonucleoprotein U-like protein 1 (LOC108328166), mRNA
108320470	299	166.99	-1.12725	2.90973e-16	Down	PREDICTED: Vigna angularis NADP-dependent malic enzyme-like (LOC108320470), mRNA
108327564	70	39	-1.13075	6.36221e-05	Down	PREDICTED: Vigna angularis aspartic proteinase PCS1-like (LOC108327564), mRNA
108337760	279.96	155.91	-1.13138	2.11229e-15	Down	PREDICTED: Vigna angularis patatin-like protein 2 (LOC108337760), mRNA
108340031	333.93	185.72	-1.13329	3.88681e-18	Down	PREDICTED: Vigna angularis kinesin-5-like (LOC108340031), transcript variant X1, mRNA;PREDICTED: Vigna angularis kinesin-5-like (LOC108340031), transcript variant X2, mRNA
108336175	118.68	66	-1.13341	2.23852e-07	Down	PREDICTED: Vigna angularis sucrose synthase 7 (LOC108336175), mRNA
108324303	4096	2275	-1.13522	2.75892e-207	Down	PREDICTED: Vigna angularis universal stress protein A-like protein (LOC108324303), mRNA
108331755	1680	932	-1.13693	5.69947e-86	Down	PREDICTED: Vigna angularis nucleobase-ascorbate transporter 6 (LOC108331755), transcript variant X1, mRNA;PREDICTED: Vigna angularis nucleobase-ascorbate transporter 6 (LOC108331755), transcript variant X4, mRNA;PREDICTED: Vigna angularis nucleobase-ascorbate transporter 6 (LOC108331755), transcript variant X3, mRNA;PREDICTED: Vigna angularis nucleobase-ascorbate transporter 6 (LOC108331755), tra…
108341450	171.16	94.86	-1.13834	4.60455e-10	Down	PREDICTED: Vigna angularis wall-associated receptor kinase 3-like (LOC108341450), mRNA
108331118	1487	824	-1.13856	1.99939e-76	Down	PREDICTED: Vigna angularis protein CHUP1, chloroplastic-like (LOC108331118), transcript variant X1, mRNA;PREDICTED: Vigna angularis protein CHUP1, chloroplastic-like (LOC108331118), transcript variant X2, mRNA
108330696	861	477	-1.13889	7.52676e-45	Down	PREDICTED: Vigna angularis glycine-rich protein 2-like (LOC108330696), mRNA
108323799	533	295	-1.14029	2.34295e-28	Down	PREDICTED: Vigna angularis acyl-CoA-binding domain-containing protein 4 (LOC108323799), mRNA
108324964	385	213	-1.14087	6.78363e-21	Down	PREDICTED: Vigna angularis protein tas-like (LOC108324964), mRNA
108325218	235	130	-1.14102	2.55422e-13	Down	PREDICTED: Vigna angularis magnesium-dependent phosphatase 1-like (LOC108325218), mRNA
108341228	642	355	-1.14162	6.33463e-34	Down	PREDICTED: Vigna angularis putative PAP-specific phosphatase, mitochondrial (LOC108341228), transcript variant X2, mRNA;PREDICTED: Vigna angularis putative PAP-specific phosphatase, mitochondrial (LOC108341228), transcript variant X1, mRNA
108338686	416	230	-1.14182	1.71595e-22	Down	PREDICTED: Vigna angularis protein REVEILLE 1 (LOC108338686), mRNA
108320638	521	288	-1.14208	8.09977e-28	Down	PREDICTED: Vigna angularis protein LOW PSII ACCUMULATION 3, chloroplastic (LOC108320638), mRNA
108338113	907	501	-1.14316	1.91409e-47	Down	PREDICTED: Vigna angularis uncharacterized LOC108338113 (LOC108338113), mRNA
108330789	837	462	-1.1442	5.91505e-44	Down	PREDICTED: Vigna angularis transcription termination factor MTEF1, chloroplastic (LOC108330789), mRNA
108331433	1423	785	-1.14504	7.53609e-74	Down	PREDICTED: Vigna angularis transcription factor SCREAM2-like (LOC108331433), mRNA
108320792	2136	1178	-1.14544	2.98428e-110	Down	PREDICTED: Vigna angularis uncharacterized LOC108320792 (LOC108320792), mRNA
108321832	78	43	-1.14601	2.07461e-05	Down	PREDICTED: Vigna angularis uncharacterized LOC108321832 (LOC108321832), mRNA
108327797	339.83	187.27	-1.14656	9.43534e-19	Down	PREDICTED: Vigna angularis subtilisin-like protease Glyma18g48580 (LOC108327797), mRNA
108322680	269	148	-1.14888	3.43608e-15	Down	PREDICTED: Vigna angularis pentatricopeptide repeat-containing protein At1g08070, chloroplastic (LOC108322680), mRNA
108334632	371.81	204.4	-1.15004	1.79921e-20	Down	PREDICTED: Vigna angularis uncharacterized LOC108334632 (LOC108334632), mRNA
108346862	3659	2011	-1.1504	2.87769e-189	Down	PREDICTED: Vigna angularis protein STRICTOSIDINE SYNTHASE-LIKE 5-like (LOC108346862), mRNA
108330628	164.46	90.36	-1.15085	7.15182e-10	Down	PREDICTED: Vigna angularis heavy metal-associated isoprenylated plant protein 3-like (LOC108330628), mRNA
108325526	153	84	-1.15194	2.68803e-09	Down	PREDICTED: Vigna angularis CLAVATA3/ESR (CLE)-related protein 27 (LOC108325526), mRNA
108330261	427.35	234.42	-1.15319	2.06501e-23	Down	PREDICTED: Vigna angularis ATP-dependent zinc metalloprotease FTSH 2, chloroplastic-like (LOC108330261), mRNA
108319193	2360.8	1294.97	-1.15323	4.93561e-123	Down	PREDICTED: Vigna angularis uncharacterized LOC108319193 (LOC108319193), mRNA
108319631	218.94	120.02	-1.15413	1.03267e-12	Down	PREDICTED: Vigna angularis actin (LOC108319631), mRNA
108347488	1544.21	846.27	-1.15455	4.48029e-81	Down	PREDICTED: Vigna angularis cytochrome P450 83B1-like (LOC108347488), mRNA
108330955	316	173	-1.15602	9.42672e-18	Down	PREDICTED: Vigna angularis transcription factor bHLH63 (LOC108330955), mRNA
108327253	87.98	48.16	-1.15621	5.54052e-06	Down	PREDICTED: Vigna angularis uncharacterized LOC108327253 (LOC108327253), mRNA
108333333	1099	601	-1.15762	2.47282e-58	Down	PREDICTED: Vigna angularis thylakoid lumenal 19 kDa protein, chloroplastic (LOC108333333), mRNA
108345606	5503	3008	-1.15828	3.53905e-287	Down	PREDICTED: Vigna angularis uncharacterized LOC108345606 (LOC108345606), transcript variant X2, mRNA;PREDICTED: Vigna angularis uncharacterized LOC108345606 (LOC108345606), transcript variant X1, mRNA
108327714	5372	2936	-1.15848	1.92188e-280	Down	PREDICTED: Vigna angularis fructose-1,6-bisphosphatase, chloroplastic (LOC108327714), mRNA
108337699	443.03	242	-1.15927	2.07192e-24	Down	PREDICTED: Vigna angularis transcription factor bHLH51-like (LOC108337699), mRNA
108324725	130	71	-1.15949	3.4673e-08	Down	PREDICTED: Vigna angularis probable pectate lyase 5 (LOC108324725), mRNA
108326321	6927.12	3780.64	-1.16049	0	Down	PREDICTED: Vigna angularis trihelix transcription factor GT-2-like (LOC108326321), mRNA
108345053	1254	684	-1.16134	1.06304e-66	Down	PREDICTED: Vigna angularis uncharacterized LOC108345053 (LOC108345053), mRNA
108341046	1812.79	987.42	-1.16334	4.31971e-96	Down	PREDICTED: Vigna angularis stem-specific protein TSJT1-like (LOC108341046), mRNA
108338511	27125.6	14766.4	-1.16421	0	Down	PREDICTED: Vigna angularis ribulose bisphosphate carboxylase/oxygenase activase, chloroplastic-like (LOC108338511), mRNA
108336343	57	31	-1.16556	0.000205075	Down	PREDICTED: Vigna angularis oligopeptide transporter 1-like (LOC108336343), mRNA
108324946	1120	608	-1.16822	2.85744e-60	Down	PREDICTED: Vigna angularis uncharacterized LOC108324946 (LOC108324946), mRNA
108329166	10093	5476.96	-1.16878	0	Down	PREDICTED: Vigna angularis glutamate--glyoxylate aminotransferase 2 (LOC108329166), mRNA
108331400	129	70	-1.16881	3.20551e-08	Down	PREDICTED: Vigna angularis BEL1-like homeodomain protein 7 (LOC108331400), mRNA
108332989	48	26	-1.17139	0.00058532	Down	PREDICTED: Vigna angularis anti-sigma-I factor RsgI2-like (LOC108332989), mRNA
108323727	8057	4364	-1.17146	0	Down	PREDICTED: Vigna angularis triose phosphate/phosphate translocator, chloroplastic (LOC108323727), transcript variant X2, mRNA;PREDICTED: Vigna angularis triose phosphate/phosphate translocator, chloroplastic (LOC108323727), transcript variant X1, mRNA
108337124	170	92	-1.1727	2.02308e-10	Down	PREDICTED: Vigna angularis low affinity sulfate transporter 3-like (LOC108337124), mRNA
108337246	268	145	-1.17305	1.33273e-15	Down	PREDICTED: Vigna angularis pentatricopeptide repeat-containing protein At1g19720 (LOC108337246), mRNA
108342994	42248.9	22844	-1.17397	0	Down	PREDICTED: Vigna angularis catalase (LOC108342994), mRNA
108333398	111	60	-1.17439	2.56284e-07	Down	PREDICTED: Vigna angularis protein SHOOT GRAVITROPISM 5-like (LOC108333398), mRNA
108330815	581	314	-1.17464	3.28574e-32	Down	PREDICTED: Vigna angularis putative L-ascorbate peroxidase 6 (LOC108330815), transcript variant X3, misc_RNA;PREDICTED: Vigna angularis putative L-ascorbate peroxidase 6 (LOC108330815), transcript variant X1, mRNA;PREDICTED: Vigna angularis putative L-ascorbate peroxidase 6 (LOC108330815), transcript variant X2, misc_RNA
108335259	3294	1778	-1.17645	1.11281e-176	Down	PREDICTED: Vigna angularis F-box/kelch-repeat protein At1g23390 (LOC108335259), mRNA
108347101	432	233	-1.17757	2.09611e-24	Down	PREDICTED: Vigna angularis putative lipid-transfer protein DIR1 (LOC108347101), mRNA
108329624	5847	3152	-1.1783	0	Down	PREDICTED: Vigna angularis phosphoglycolate phosphatase 1B, chloroplastic-like (LOC108329624), mRNA
108341969	180	97	-1.17881	5.00732e-11	Down	PREDICTED: Vigna angularis divinyl chlorophyllide a 8-vinyl-reductase, chloroplastic (LOC108341969), mRNA
108343248	468	252	-1.17995	2.1178e-26	Down	PREDICTED: Vigna angularis uncharacterized membrane protein At1g16860 (LOC108343248), mRNA
108326435	260	140	-1.17995	2.62005e-15	Down	PREDICTED: Vigna angularis protein LNK3 (LOC108326435), transcript variant X2, mRNA;PREDICTED: Vigna angularis protein LNK3 (LOC108326435), transcript variant X3, mRNA;PREDICTED: Vigna angularis protein LNK3 (LOC108326435), transcript variant X1, mRNA
108322960	679	365	-1.18238	8.85012e-38	Down	PREDICTED: Vigna angularis uncharacterized LOC108322960 (LOC108322960), transcript variant X2, misc_RNA;PREDICTED: Vigna angularis uncharacterized LOC108322960 (LOC108322960), transcript variant X1, mRNA
108320781	3804	2044	-1.18299	1.2615e-205	Down	PREDICTED: Vigna angularis transcription factor LHW-like (LOC108320781), mRNA
108338197	3263	1750	-1.18571	3.31439e-177	Down	PREDICTED: Vigna angularis heat shock cognate 70 kDa protein 2 (LOC108338197), mRNA
108330890	1127	604	-1.18674	3.86824e-62	Down	PREDICTED: Vigna angularis probable ribosome-binding factor A, chloroplastic (LOC108330890), mRNA
108345003	140	75	-1.18733	5.50695e-09	Down	PREDICTED: Vigna angularis benzyl alcohol O-benzoyltransferase-like (LOC108345003), mRNA
108341301	11891.4	6363.21	-1.18895	0	Down	PREDICTED: Vigna angularis glyceraldehyde-3-phosphate dehydrogenase B, chloroplastic (LOC108341301), mRNA
108325623	86	46	-1.18957	4.3612e-06	Down	PREDICTED: Vigna angularis transcription factor VIP1 (LOC108325623), mRNA
108319484	1074	574	-1.19074	1.35352e-59	Down	PREDICTED: Vigna angularis protein CHUP1, chloroplastic-like (LOC108319484), transcript variant X4, mRNA;PREDICTED: Vigna angularis protein CHUP1, chloroplastic-like (LOC108319484), transcript variant X1, mRNA;PREDICTED: Vigna angularis protein CHUP1, chloroplastic-like (LOC108319484), transcript variant X2, mRNA;PREDICTED: Vigna angularis protein CHUP1, chloroplastic-like (LOC108319484), transcr…
108322646	400	213	-1.19602	3.10085e-23	Down	PREDICTED: Vigna angularis uncharacterized LOC108322646 (LOC108322646), transcript variant X2, mRNA;PREDICTED: Vigna angularis uncharacterized LOC108322646 (LOC108322646), transcript variant X1, mRNA
108339376	46.97	25.01	-1.1961	0.000546855	Down	PREDICTED: Vigna angularis glycine-rich cell wall structural protein 1-like (LOC108339376), mRNA
108340545	278	148	-1.19636	1.35219e-16	Down	PREDICTED: Vigna angularis homeobox-leucine zipper protein REVOLUTA (LOC108340545), mRNA
108326361	819	436	-1.1964	4.15047e-46	Down	PREDICTED: Vigna angularis pectin acetylesterase 9 (LOC108326361), transcript variant X2, mRNA;PREDICTED: Vigna angularis pectin acetylesterase 9 (LOC108326361), transcript variant X1, mRNA
108324280	19779	10528	-1.19661	0	Down	PREDICTED: Vigna angularis dormancy-associated protein homolog 3 (LOC108324280), transcript variant X1, mRNA;PREDICTED: Vigna angularis dormancy-associated protein homolog 3 (LOC108324280), transcript variant X2, mRNA
108336347	947	504	-1.19681	4.00687e-53	Down	PREDICTED: Vigna angularis zinc finger protein 4 (LOC108336347), transcript variant X2, mRNA;PREDICTED: Vigna angularis zinc finger protein 4 (LOC108336347), transcript variant X1, mRNA
108320133	233	124	-1.19686	3.76833e-14	Down	PREDICTED: Vigna angularis F-box protein SKIP28 (LOC108320133), transcript variant X1, mRNA;PREDICTED: Vigna angularis F-box protein SKIP28 (LOC108320133), transcript variant X2, mRNA
108343390	577	307	-1.1972	6.17487e-33	Down	PREDICTED: Vigna angularis neurogenic protein mastermind-like (LOC108343390), mRNA
108342300	1295	689	-1.19724	3.45726e-72	Down	PREDICTED: Vigna angularis leucine-rich repeat extensin-like protein 6 (LOC108342300), mRNA
108346366	188	100	-1.1976	1.04353e-11	Down	PREDICTED: Vigna angularis GTP cyclohydrolase 1-like (LOC108346366), mRNA
108335116	335	178	-1.19915	9.05061e-20	Down	PREDICTED: Vigna angularis myb family transcription factor EFM (LOC108335116), mRNA
108339550	593	315	-1.19955	6.56622e-34	Down	PREDICTED: Vigna angularis vesicle-associated protein 4-2-like (LOC108339550), mRNA
108319507	387	205	-1.20358	9.7081e-23	Down	PREDICTED: Vigna angularis BTB/POZ domain-containing protein At1g67900-like (LOC108319507), mRNA
108347538	51	27	-1.20441	0.000305139	Down	PREDICTED: Vigna angularis mannan endo-1,4-beta-mannosidase 6-like (LOC108347538), transcript variant X2, mRNA;PREDICTED: Vigna angularis mannan endo-1,4-beta-mannosidase 6-like (LOC108347538), transcript variant X1, mRNA
108342344	85	45	-1.20441	4.00967e-06	Down	PREDICTED: Vigna angularis transcription factor ILR3-like (LOC108342344), mRNA
108335064	21575	11422	-1.20441	0	Down	PREDICTED: Vigna angularis thiosulfate sulfurtransferase 16, chloroplastic (LOC108335064), mRNA
108343122	1807	956	-1.20538	2.86424e-101	Down	PREDICTED: Vigna angularis F-box/kelch-repeat protein At3g23880 (LOC108343122), transcript variant X3, mRNA;PREDICTED: Vigna angularis F-box/kelch-repeat protein At3g23880 (LOC108343122), transcript variant X1, mRNA;PREDICTED: Vigna angularis F-box/kelch-repeat protein At3g23880 (LOC108343122), transcript variant X2, mRNA;PREDICTED: Vigna angularis F-box/kelch-repeat protein At3g23880 (LOC1083431…
108329495	321.85	170.09	-1.20696	3.12002e-19	Down	PREDICTED: Vigna angularis uncharacterized LOC108329495 (LOC108329495), mRNA
108324867	773.04	408.43	-1.20732	3.26578e-44	Down	PREDICTED: Vigna angularis plastidial pyruvate kinase 2-like (LOC108324867), mRNA
108333656	89	47	-1.20801	2.27658e-06	Down	PREDICTED: Vigna angularis uncharacterized LOC108333656 (LOC108333656), transcript variant X2, mRNA;PREDICTED: Vigna angularis uncharacterized LOC108333656 (LOC108333656), transcript variant X1, mRNA
108328438	127	67	-1.20946	1.73302e-08	Down	PREDICTED: Vigna angularis uncharacterized LOC108328438 (LOC108328438), mRNA
108337677	201	106	-1.21	1.34518e-12	Down	PREDICTED: Vigna angularis GDSL esterase/lipase EXL1-like (LOC108337677), mRNA
108319625	7008	3694	-1.21069	0	Down	PREDICTED: Vigna angularis protein plastid transcriptionally active 16, chloroplastic (LOC108319625), mRNA
108345784	3833	2020	-1.21099	5.73377e-215	Down	PREDICTED: Vigna angularis UPF0603 protein At1g54780, chloroplastic (LOC108345784), mRNA
108334154	298	157	-1.21142	5.20268e-18	Down	PREDICTED: Vigna angularis F-box/kelch-repeat protein At1g23390-like (LOC108334154), mRNA
108342403	131	69	-1.21177	9.90854e-09	Down	PREDICTED: Vigna angularis uncharacterized LOC108342403 (LOC108342403), ncRNA
108339851	638	336	-1.21196	5.9989e-37	Down	PREDICTED: Vigna angularis uncharacterized LOC108339851 (LOC108339851), mRNA
108344009	57	30	-1.21287	0.000130795	Down	PREDICTED: Vigna angularis protein DETOXIFICATION 16-like (LOC108344009), mRNA
108341854	1207	635	-1.21347	8.60291e-69	Down	PREDICTED: Vigna angularis ruBisCO large subunit-binding protein subunit beta, chloroplastic (LOC108341854), transcript variant X2, mRNA;PREDICTED: Vigna angularis ruBisCO large subunit-binding protein subunit beta, chloroplastic (LOC108341854), transcript variant X1, mRNA
108320793	293	154	-1.21484	8.32188e-18	Down	PREDICTED: Vigna angularis uncharacterized LOC108320793 (LOC108320793), mRNA
108344641	531	279	-1.21532	4.02317e-31	Down	PREDICTED: Vigna angularis E3 ubiquitin-protein ligase ATL6-like (LOC108344641), mRNA
108330697	520	273	-1.21648	1.50149e-30	Down	PREDICTED: Vigna angularis cold shock-like protein CspE (LOC108330697), mRNA
108327791	82	43	-1.21816	4.85667e-06	Down	PREDICTED: Vigna angularis ACT domain-containing protein ACR4-like (LOC108327791), mRNA
108320838	1907	1000	-1.21817	1.41331e-108	Down	PREDICTED: Vigna angularis uncharacterized LOC108320838 (LOC108320838), mRNA
108342224	57.98	30.4	-1.21835	0.000109263	Down	PREDICTED: Vigna angularis uncharacterized LOC108342224 (LOC108342224), transcript variant X2, mRNA;PREDICTED: Vigna angularis uncharacterized LOC108342224 (LOC108342224), transcript variant X4, mRNA;PREDICTED: Vigna angularis uncharacterized LOC108342224 (LOC108342224), transcript variant X5, mRNA;PREDICTED: Vigna angularis uncharacterized LOC108342224 (LOC108342224), transcript variant X3, mRNA…
108343826	5411	2832	-1.22094	0	Down	PREDICTED: Vigna angularis glucuronokinase 1-like (LOC108343826), mRNA
108342767	54.73	28.64	-1.22117	0.000162635	Down	PREDICTED: Vigna angularis uncharacterized LOC108342767 (LOC108342767), ncRNA
108346398	287.11	150.16	-1.22197	1.25981e-17	Down	PREDICTED: Vigna angularis uncharacterized LOC108346398 (LOC108346398), mRNA
108327136	916	479	-1.22219	4.05655e-53	Down	PREDICTED: Vigna angularis zinc finger protein CONSTANS-LIKE 2-like (LOC108327136), mRNA
108339625	111	58	-1.2233	1.03623e-07	Down	PREDICTED: Vigna angularis nuclear transcription factor Y subunit A-9-like (LOC108339625), transcript variant X1, mRNA;PREDICTED: Vigna angularis nuclear transcription factor Y subunit A-9-like (LOC108339625), transcript variant X3, mRNA;PREDICTED: Vigna angularis nuclear transcription factor Y subunit A-9-like (LOC108339625), transcript variant X2, mRNA
108341026	272	142	-1.22458	7.96874e-17	Down	PREDICTED: Vigna angularis IRK-interacting protein (LOC108341026), mRNA
108334253	115	60	-1.22547	5.88961e-08	Down	PREDICTED: Vigna angularis squamosa promoter-binding-like protein 3 (LOC108334253), mRNA
108327227	46	24	-1.22547	0.000492531	Down	PREDICTED: Vigna angularis formin-like protein 6 (LOC108327227), mRNA
108319603	92	48	-1.22547	1.18999e-06	Down	PREDICTED: Vigna angularis phosphopantothenoylcysteine decarboxylase subunit VHS3-like (LOC108319603), mRNA
108321138	593	309.39	-1.22547	5.01025e-35	Down	PREDICTED: Vigna angularis cyclic dof factor 3-like (LOC108321138), transcript variant X2, mRNA;PREDICTED: Vigna angularis cyclic dof factor 3-like (LOC108321138), transcript variant X1, mRNA
108332429	7835.38	4085.85	-1.22624	0	Down	PREDICTED: Vigna angularis ferredoxin--NADP reductase, leaf isozyme, chloroplastic (LOC108332429), mRNA
108321060	468	244	-1.2265	5.59626e-28	Down	PREDICTED: Vigna angularis pentatricopeptide repeat-containing protein At3g57430, chloroplastic (LOC108321060), mRNA
108331553	94	49	-1.22675	8.97738e-07	Down	PREDICTED: Vigna angularis uncharacterized LOC108331553 (LOC108331553), mRNA
108340536	966	503	-1.22833	2.25433e-56	Down	PREDICTED: Vigna angularis receptor-like protein kinase HAIKU2 (LOC108340536), transcript variant X1, mRNA;PREDICTED: Vigna angularis receptor-like protein kinase HAIKU2 (LOC108340536), transcript variant X2, mRNA
108335344	60.36	31.42	-1.22878	7.23599e-05	Down	PREDICTED: Vigna angularis uncharacterized LOC108335344 (LOC108335344), transcript variant X1, ncRNA;PREDICTED: Vigna angularis uncharacterized LOC108335344 (LOC108335344), transcript variant X3, ncRNA;PREDICTED: Vigna angularis uncharacterized LOC108335344 (LOC108335344), transcript variant X2, ncRNA
108318828	247.25	128.25	-1.23388	1.35672e-15	Down	PREDICTED: Vigna angularis disease resistance-like protein CSA1 (LOC108318828), mRNA
108320294	2117	1098	-1.23401	7.68764e-123	Down	PREDICTED: Vigna angularis gamma-glutamyl peptidase 5-like (LOC108320294), mRNA
108338145	8230	4268	-1.2342	0	Down	PREDICTED: Vigna angularis glycine dehydrogenase (decarboxylating), mitochondrial (LOC108338145), mRNA
108330592	135.71	70.29	-1.236	3.11069e-09	Down	PREDICTED: Vigna angularis uncharacterized LOC108330592 (LOC108330592), transcript variant X2, ncRNA;PREDICTED: Vigna angularis uncharacterized LOC108330592 (LOC108330592), transcript variant X1, ncRNA
108335224	56	29	-1.23624	0.000119338	Down	PREDICTED: Vigna angularis cyclin-dependent kinase inhibitor 7-like (LOC108335224), transcript variant X3, mRNA;PREDICTED: Vigna angularis cyclin-dependent kinase inhibitor 7-like (LOC108335224), transcript variant X1, mRNA;PREDICTED: Vigna angularis cyclin-dependent kinase inhibitor 7-like (LOC108335224), transcript variant X2, misc_RNA
108339374	388.93	201.39	-1.23639	9.01787e-24	Down	PREDICTED: Vigna angularis glycine-rich cell wall structural protein 1-like (LOC108339374), mRNA
108337323	85	44	-1.23683	2.52088e-06	Down	PREDICTED: Vigna angularis heat stress transcription factor A-2 (LOC108337323), transcript variant X1, mRNA;PREDICTED: Vigna angularis heat stress transcription factor A-2 (LOC108337323), transcript variant X2, misc_RNA;PREDICTED: Vigna angularis heat stress transcription factor A-2 (LOC108337323), transcript variant X3, misc_RNA
108331230	149	77	-1.23925	4.95797e-10	Down	PREDICTED: Vigna angularis nodulation-signaling pathway 2 protein-like (LOC108331230), mRNA
108336703	219.04	113.01	-1.24161	4.21926e-14	Down	PREDICTED: Vigna angularis bifunctional 3-dehydroquinate dehydratase/shikimate dehydrogenase, chloroplastic-like (LOC108336703), transcript variant X3, mRNA;PREDICTED: Vigna angularis bifunctional 3-dehydroquinate dehydratase/shikimate dehydrogenase, chloroplastic-like (LOC108336703), transcript variant X2, mRNA;PREDICTED: Vigna angularis bifunctional 3-dehydroquinate dehydratase/shikimate dehydr…
108335992	605	312	-1.24226	1.91136e-36	Down	PREDICTED: Vigna angularis FAD-dependent urate hydroxylase (LOC108335992), transcript variant X2, mRNA;PREDICTED: Vigna angularis FAD-dependent urate hydroxylase (LOC108335992), transcript variant X1, mRNA
108320400	534.99	275.81	-1.24271	2.06698e-32	Down	PREDICTED: Vigna angularis uncharacterized LOC108320400 (LOC108320400), mRNA
108347297	298.33	153.69	-1.24375	9.89441e-19	Down	PREDICTED: Vigna angularis uncharacterized LOC108347297 (LOC108347297), ncRNA
108346372	66	34	-1.2438	2.90387e-05	Down	PREDICTED: Vigna angularis laccase-4-like (LOC108346372), mRNA
108347238	412.24	212.26	-1.24452	2.34629e-25	Down	PREDICTED: Vigna angularis patatin-2-Kuras 4-like (LOC108347238), mRNA
108328399	103	53	-1.24545	2.00413e-07	Down	PREDICTED: Vigna angularis exocyst complex component EXO70B1-like (LOC108328399), mRNA
108334719	582	299	-1.24774	2.37666e-35	Down	PREDICTED: Vigna angularis uncharacterized LOC108334719 (LOC108334719), transcript variant X2, mRNA;PREDICTED: Vigna angularis uncharacterized LOC108334719 (LOC108334719), transcript variant X4, mRNA;PREDICTED: Vigna angularis uncharacterized LOC108334719 (LOC108334719), transcript variant X1, mRNA;PREDICTED: Vigna angularis uncharacterized LOC108334719 (LOC108334719), transcript variant X3, mRNA
108328840	139.65	71.72	-1.24824	1.3868e-09	Down	PREDICTED: Vigna angularis uncharacterized oxidoreductase At4g09670-like (LOC108328840), mRNA
108328968	1445	742	-1.24845	8.75686e-86	Down	PREDICTED: Vigna angularis sucrose synthase 2 (LOC108328968), mRNA
108336036	4633	2379	-1.24846	2.69689e-272	Down	PREDICTED: Vigna angularis F-box/kelch-repeat protein At2g44130-like (LOC108336036), mRNA
108337457	5578	2863	-1.24909	0	Down	PREDICTED: Vigna angularis lon protease 2-like (LOC108337457), mRNA
108343729	199	102	-1.25107	4.41397e-13	Down	PREDICTED: Vigna angularis protein ECERIFERUM 26-like (LOC108343729), mRNA
108330351	492.2	252.24	-1.25132	3.0306e-30	Down	PREDICTED: Vigna angularis peptidyl-prolyl cis-trans isomerase CYP26-2, chloroplastic (LOC108330351), mRNA
108336275	244	125	-1.25182	9.97473e-16	Down	PREDICTED: Vigna angularis cytochrome P450 90A1 (LOC108336275), mRNA
108320675	816	418	-1.25193	3.0224e-49	Down	PREDICTED: Vigna angularis protein EARLY FLOWERING 3-like (LOC108320675), transcript variant X5, mRNA;PREDICTED: Vigna angularis protein EARLY FLOWERING 3-like (LOC108320675), transcript variant X3, mRNA;PREDICTED: Vigna angularis protein EARLY FLOWERING 3-like (LOC108320675), transcript variant X2, mRNA;PREDICTED: Vigna angularis protein EARLY FLOWERING 3-like (LOC108320675), transcript variant …
108335677	1226	628	-1.25199	2.62119e-73	Down	PREDICTED: Vigna angularis cytochrome P450 78A5-like (LOC108335677), mRNA
108339967	41	21	-1.2521	0.000788843	Down	PREDICTED: Vigna angularis O-acyltransferase WSD1-like (LOC108339967), mRNA
108342856	291	149	-1.25258	1.70762e-18	Down	PREDICTED: Vigna angularis protein indeterminate-domain 2-like (LOC108342856), mRNA
108322999	5035	2578	-1.25261	2.29323e-297	Down	PREDICTED: Vigna angularis uncharacterized LOC108322999 (LOC108322999), transcript variant X3, mRNA;PREDICTED: Vigna angularis uncharacterized LOC108322999 (LOC108322999), transcript variant X1, mRNA;PREDICTED: Vigna angularis uncharacterized LOC108322999 (LOC108322999), transcript variant X4, mRNA;PREDICTED: Vigna angularis uncharacterized LOC108322999 (LOC108322999), transcript variant X2, mRNA
108325664	77	39.41	-1.25317	5.88843e-06	Down	PREDICTED: Vigna angularis pyridoxal reductase, chloroplastic-like (LOC108325664), mRNA
108334706	86	44	-1.2537	1.72976e-06	Down	PREDICTED: Vigna angularis transcription factor SPATULA (LOC108334706), transcript variant X2, mRNA;PREDICTED: Vigna angularis transcription factor SPATULA (LOC108334706), transcript variant X1, mRNA
108325179	86	44	-1.2537	1.72976e-06	Down	PREDICTED: Vigna angularis zinc finger protein 7-like (LOC108325179), mRNA
108341141	260	133	-1.25395	1.05245e-16	Down	PREDICTED: Vigna angularis phytosulfokines-like (LOC108341141), mRNA
108340622	1021	522	-1.25473	1.76543e-61	Down	PREDICTED: Vigna angularis transcription activator GLK1-like (LOC108340622), transcript variant X1, mRNA;PREDICTED: Vigna angularis transcription activator GLK1-like (LOC108340622), transcript variant X2, mRNA
108347064	1411	721	-1.25552	1.55948e-84	Down	PREDICTED: Vigna angularis uncharacterized LOC108347064 (LOC108347064), mRNA
108324097	462	236	-1.25597	1.23952e-28	Down	PREDICTED: Vigna angularis ribokinase-like (LOC108324097), transcript variant X2, mRNA;PREDICTED: Vigna angularis ribokinase-like (LOC108324097), transcript variant X4, mRNA;PREDICTED: Vigna angularis ribokinase-like (LOC108324097), transcript variant X1, mRNA;PREDICTED: Vigna angularis ribokinase-like (LOC108324097), transcript variant X3, mRNA
108346310	2629.7	1342.98	-1.25633	1.33747e-156	Down	PREDICTED: Vigna angularis patatin-17-like (LOC108346310), mRNA
108346151	2483	1268	-1.2564	6.02232e-148	Down	PREDICTED: Vigna angularis fe-S cluster assembly factor HCF101, chloroplastic (LOC108346151), transcript variant X3, mRNA;PREDICTED: Vigna angularis fe-S cluster assembly factor HCF101, chloroplastic (LOC108346151), transcript variant X1, mRNA;PREDICTED: Vigna angularis fe-S cluster assembly factor HCF101, chloroplastic (LOC108346151), transcript variant X2, mRNA
108340574	145	74	-1.25732	5.41751e-10	Down	PREDICTED: Vigna angularis glucomannan 4-beta-mannosyltransferase 2 (LOC108340574), mRNA
108338962	49	25	-1.25772	0.000253299	Down	PREDICTED: Vigna angularis MLP-like protein 43 (LOC108338962), mRNA
108329956	861	439	-1.25866	2.61159e-52	Down	PREDICTED: Vigna angularis VQ motif-containing protein 9 (LOC108329956), mRNA
108338892	2605	1328	-1.2589	1.23941e-155	Down	PREDICTED: Vigna angularis RNA polymerase sigma factor sigA (LOC108338892), mRNA
108334693	7113	3624	-1.25974	0	Down	PREDICTED: Vigna angularis ATP synthase delta chain, chloroplastic (LOC108334693), mRNA
108319607	164.97	84	-1.26061	3.30041e-11	Down	PREDICTED: Vigna angularis 30S ribosomal protein S31, chloroplastic-like (LOC108319607), mRNA
108336994	55	28	-1.26087	0.000108352	Down	PREDICTED: Vigna angularis uncharacterized LOC108336994 (LOC108336994), mRNA
108321644	2589	1316	-1.2631	1.7301e-155	Down	PREDICTED: Vigna angularis LOB domain-containing protein 41 (LOC108321644), mRNA
108339720	189	96	-1.26415	1.11755e-12	Down	PREDICTED: Vigna angularis transcription factor bHLH63-like (LOC108339720), mRNA
108339221	130	66	-1.26484	3.51491e-09	Down	PREDICTED: Vigna angularis WUSCHEL-related homeobox 9-like (LOC108339221), transcript variant X4, mRNA;PREDICTED: Vigna angularis WUSCHEL-related homeobox 9-like (LOC108339221), transcript variant X1, mRNA;PREDICTED: Vigna angularis WUSCHEL-related homeobox 9-like (LOC108339221), transcript variant X6, mRNA;PREDICTED: Vigna angularis WUSCHEL-related homeobox 9-like (LOC108339221), transcript vari…
108322223	2588	1313	-1.26584	5.98701e-156	Down	PREDICTED: Vigna angularis ethylene-responsive transcription factor RAP2-3-like (LOC108322223), mRNA
108318776	144	73	-1.26697	4.90978e-10	Down	PREDICTED: Vigna angularis fructose-1,6-bisphosphatase, cytosolic-like (LOC108318776), partial mRNA
108345004	150	76	-1.26776	2.11831e-10	Down	PREDICTED: Vigna angularis uncharacterized LOC108345004 (LOC108345004), mRNA
108319584	1651	836	-1.26863	2.7806e-100	Down	PREDICTED: Vigna angularis PGR5-like protein 1B, chloroplastic (LOC108319584), mRNA
108345125	49.92	25.27	-1.26906	0.000202766	Down	PREDICTED: Vigna angularis uncharacterized LOC108345125 (LOC108345125), mRNA
108343111	2650	1341	-1.26955	2.20583e-160	Down	PREDICTED: Vigna angularis probable sucrose-phosphate synthase 3 (LOC108343111), transcript variant X2, mRNA;PREDICTED: Vigna angularis probable sucrose-phosphate synthase 3 (LOC108343111), transcript variant X1, mRNA
108319785	832	421	-1.26963	2.87447e-51	Down	PREDICTED: Vigna angularis uncharacterized LOC108319785 (LOC108319785), mRNA
108342350	137.58	69.6	-1.26998	1.10574e-09	Down	PREDICTED: Vigna angularis protein SRG1-like (LOC108342350), transcript variant X1, mRNA;PREDICTED: Vigna angularis protein SRG1-like (LOC108342350), transcript variant X2, mRNA
108345081	1884	953	-1.27012	1.84792e-114	Down	PREDICTED: Vigna angularis protein SCAR1 (LOC108345081), transcript variant X3, mRNA;PREDICTED: Vigna angularis protein SCAR1 (LOC108345081), transcript variant X2, mRNA;PREDICTED: Vigna angularis protein SCAR1 (LOC108345081), transcript variant X1, mRNA
108331586	5804.09	2935.08	-1.27054	0	Down	PREDICTED: Vigna angularis SNF1-related protein kinase regulatory subunit gamma-1-like (LOC108331586), mRNA
108328994	5402	2729	-1.27199	0	Down	PREDICTED: Vigna angularis chloride channel protein CLC-b (LOC108328994), mRNA
108331995	2512	1269	-1.27201	1.49104e-152	Down	PREDICTED: Vigna angularis myosin-11 (LOC108331995), transcript variant X2, mRNA;PREDICTED: Vigna angularis myosin-11 (LOC108331995), transcript variant X4, mRNA;PREDICTED: Vigna angularis myosin-11 (LOC108331995), transcript variant X1, mRNA;PREDICTED: Vigna angularis myosin-11 (LOC108331995), transcript variant X3, mRNA
108343474	10593	5344	-1.27399	0	Down	PREDICTED: Vigna angularis basic 7S globulin-like (LOC108343474), mRNA
108325555	70.58	35.53	-1.27709	1.05747e-05	Down	PREDICTED: Vigna angularis B3 domain-containing protein Os03g0620400-like (LOC108325555), mRNA
108320240	602	303	-1.27731	8.01397e-38	Down	PREDICTED: Vigna angularis protein REVEILLE 8-like (LOC108320240), transcript variant X5, mRNA;PREDICTED: Vigna angularis protein REVEILLE 8-like (LOC108320240), transcript variant X4, mRNA;PREDICTED: Vigna angularis protein REVEILLE 8-like (LOC108320240), transcript variant X6, misc_RNA;PREDICTED: Vigna angularis protein REVEILLE 8-like (LOC108320240), transcript variant X1, mRNA;PREDICTED: Vign…
108336861	314	158	-1.27771	2.02372e-20	Down	PREDICTED: Vigna angularis late embryogenesis abundant protein Lea5-like (LOC108336861), mRNA
108319050	1120	563	-1.27916	2.52409e-69	Down	PREDICTED: Vigna angularis protein PLASTID MOVEMENT IMPAIRED 2-like (LOC108319050), mRNA
108324756	235	118	-1.28074	1.06236e-15	Down	PREDICTED: Vigna angularis MADS-box transcription factor 17-like (LOC108324756), mRNA
108338441	662	332	-1.28252	1.04724e-41	Down	PREDICTED: Vigna angularis LRR receptor-like serine/threonine-protein kinase ERECTA (LOC108338441), mRNA
108342529	465.28	233.25	-1.28309	9.35055e-30	Down	PREDICTED: Vigna angularis phytoene dehydrogenase, chloroplastic/chromoplastic (LOC108342529), mRNA
108346207	158.3	79.34	-1.28341	4.44962e-11	Down	PREDICTED: Vigna angularis uncharacterized LOC108346207 (LOC108346207), ncRNA
108334631	303.19	151.6	-1.28682	5.67735e-20	Down	PREDICTED: Vigna angularis uncharacterized LOC108334631 (LOC108334631), mRNA
108340334	38	19	-1.28687	0.000946237	Down	PREDICTED: Vigna angularis cytochrome P450 89A2-like (LOC108340334), mRNA
108333480	38	19	-1.28687	0.000946237	Down	PREDICTED: Vigna angularis uncharacterized LOC108333480 (LOC108333480), transcript variant X1, mRNA;PREDICTED: Vigna angularis uncharacterized LOC108333480 (LOC108333480), transcript variant X2, mRNA
108331104	490	245	-1.28687	2.13069e-31	Down	PREDICTED: Vigna angularis uncharacterized LOC108331104 (LOC108331104), mRNA
108327980	42	21	-1.28687	0.000537394	Down	PREDICTED: Vigna angularis gibberellin-regulated protein 4-like (LOC108327980), mRNA
108321456	244	122	-1.28687	2.34973e-16	Down	PREDICTED: Vigna angularis pentatricopeptide repeat-containing protein At1g59720, chloroplastic/mitochondrial (LOC108321456), mRNA
108327844	45.33	22.66	-1.28719	0.000333801	Down	PREDICTED: Vigna angularis probable aspartyl protease At4g16563 (LOC108327844), mRNA
108331208	91.66	45.81	-1.2875	4.7555e-07	Down	PREDICTED: Vigna angularis lachrymatory-factor synthase-like (LOC108331208), mRNA
108342611	1595	797	-1.28777	3.51691e-99	Down	PREDICTED: Vigna angularis uncharacterized LOC108342611 (LOC108342611), mRNA
108323279	14285	7125	-1.29041	0	Down	PREDICTED: Vigna angularis phosphoribulokinase, chloroplastic (LOC108323279), mRNA
108324252	305	152	-1.29161	3.44139e-20	Down	PREDICTED: Vigna angularis VAN3-binding protein-like (LOC108324252), transcript variant X2, mRNA;PREDICTED: Vigna angularis VAN3-binding protein-like (LOC108324252), transcript variant X1, mRNA;PREDICTED: Vigna angularis VAN3-binding protein-like (LOC108324252), transcript variant X3, mRNA
108331773	1199	597	-1.2929	2.42622e-75	Down	PREDICTED: Vigna angularis metallothiol transferase FosB-like (LOC108331773), mRNA
108328139	223	111	-1.29335	3.51345e-15	Down	PREDICTED: Vigna angularis protein NRT1/ PTR FAMILY 5.6 (LOC108328139), mRNA
108319381	412	205	-1.29389	7.70477e-27	Down	PREDICTED: Vigna angularis uncharacterized protein ycf23-like (LOC108319381), mRNA
108326063	805	399	-1.29947	2.01322e-51	Down	PREDICTED: Vigna angularis protein high chlorophyll fluorescent 107 (LOC108326063), mRNA
108322597	11252	5574	-1.30027	0	Down	PREDICTED: Vigna angularis protein CURVATURE THYLAKOID 1A, chloroplastic (LOC108322597), mRNA
108345715	42.72	21.16	-1.30044	0.000439737	Down	PREDICTED: Vigna angularis type IV inositol polyphosphate 5-phosphatase 9-like (LOC108345715), transcript variant X1, mRNA;PREDICTED: Vigna angularis type IV inositol polyphosphate 5-phosphatase 9-like (LOC108345715), transcript variant X2, mRNA
108334408	1353	670	-1.3008	1.23459e-85	Down	PREDICTED: Vigna angularis transcription factor TCP4-like (LOC108334408), transcript variant X2, mRNA;PREDICTED: Vigna angularis transcription factor TCP4-like (LOC108334408), transcript variant X1, mRNA;PREDICTED: Vigna angularis transcription factor TCP4-like (LOC108334408), transcript variant X3, misc_RNA;PREDICTED: Vigna angularis transcription factor TCP4-like (LOC108334408), transcript vari…
108333984	295	146	-1.30162	8.56038e-20	Down	PREDICTED: Vigna angularis uncharacterized LOC108333984 (LOC108333984), mRNA
108346982	2005	992	-1.30206	1.80112e-126	Down	PREDICTED: Vigna angularis uncharacterized LOC108346982 (LOC108346982), mRNA
108321862	1567	775	-1.30261	3.48067e-99	Down	PREDICTED: Vigna angularis iron-sulfur cluster co-chaperone protein HscB, mitochondrial (LOC108321862), mRNA
108343937	64.73	31.93	-1.30639	1.72735e-05	Down	PREDICTED: Vigna angularis uncharacterized LOC108343937 (LOC108343937), transcript variant X2, mRNA;PREDICTED: Vigna angularis uncharacterized LOC108343937 (LOC108343937), transcript variant X3, mRNA;PREDICTED: Vigna angularis uncharacterized LOC108343937 (LOC108343937), transcript variant X1, mRNA
108321332	65	32	-1.30924	1.61117e-05	Down	PREDICTED: Vigna angularis alpha-galactosidase 1-like (LOC108321332), mRNA
108323812	2972	1463	-1.30937	1.7668e-188	Down	PREDICTED: Vigna angularis glucose-1-phosphate adenylyltransferase large subunit 3, chloroplastic/amyloplastic (LOC108323812), mRNA
108333282	1669	821.01	-1.31038	1.60646e-106	Down	PREDICTED: Vigna angularis xyloglucan endotransglucosylase/hydrolase protein 31-like (LOC108333282), mRNA
108346160	226	111	-1.31263	1.09407e-15	Down	PREDICTED: Vigna angularis protein COFACTOR ASSEMBLY OF COMPLEX C SUBUNIT B CCB1, chloroplastic (LOC108346160), mRNA
108331990	418	205	-1.31475	7.40688e-28	Down	PREDICTED: Vigna angularis alcohol dehydrogenase 1 (LOC108331990), mRNA
108347460	208	102	-1.31488	1.38092e-14	Down	PREDICTED: Vigna angularis probable carboxylesterase 13 (LOC108347460), mRNA
108330790	614	301	-1.31534	2.80873e-40	Down	PREDICTED: Vigna angularis thylakoid lumenal 17.4 kDa protein, chloroplastic-like (LOC108330790), mRNA
108328989	614	301	-1.31534	2.80873e-40	Down	PREDICTED: Vigna angularis thylakoid lumenal 17.4 kDa protein, chloroplastic-like (LOC108328989), mRNA
108344010	51	25	-1.31544	0.000116458	Down	PREDICTED: Vigna angularis receptor for activated C kinase 1C-like (LOC108344010), mRNA
108345304	1808	886	-1.31588	5.01536e-116	Down	PREDICTED: Vigna angularis ribulose-1,5 bisphosphate carboxylase/oxygenase large subunit N-methyltransferase, chloroplastic (LOC108345304), mRNA
108347016	2463	1206	-1.31706	7.9232e-158	Down	PREDICTED: Vigna angularis protein FAR-RED ELONGATED HYPOCOTYL 1 (LOC108347016), mRNA
108319465	250.42	122.52	-1.3182	2.49314e-17	Down	PREDICTED: Vigna angularis kunitz-type trypsin inhibitor KTI1-like (LOC108319465), mRNA
108334714	90	44	-1.31929	3.68672e-07	Down	PREDICTED: Vigna angularis long-chain-alcohol oxidase FAO4A-like (LOC108334714), mRNA
108322511	119	58	-1.32371	4.81606e-09	Down	PREDICTED: Vigna angularis protein COFACTOR ASSEMBLY OF COMPLEX C SUBUNIT B CCB4, chloroplastic (LOC108322511), mRNA
108337325	1568	764	-1.32415	9.21327e-102	Down	PREDICTED: Vigna angularis nuclear transcription factor Y subunit B-3-like (LOC108337325), transcript variant X2, mRNA;PREDICTED: Vigna angularis nuclear transcription factor Y subunit B-3-like (LOC108337325), transcript variant X1, mRNA
108319502	36.97	18.01	-1.32443	0.000863585	Down	PREDICTED: Vigna angularis uncharacterized LOC108319502 (LOC108319502), mRNA
108343774	19263	9378	-1.32535	0	Down	PREDICTED: Vigna angularis chlorophyll a-b binding protein 6A, chloroplastic (LOC108343774), mRNA
108344673	161	78	-1.33238	7.92105e-12	Down	PREDICTED: Vigna angularis endoglucanase 17-like (LOC108344673), mRNA
108323934	256	124	-1.33267	5.85891e-18	Down	PREDICTED: Vigna angularis uncharacterized LOC108323934 (LOC108323934), mRNA
108331804	2399.53	1159	-1.33674	2.56508e-157	Down	PREDICTED: Vigna angularis ATP-dependent zinc metalloprotease FTSH 11, chloroplastic/mitochondrial-like (LOC108331804), transcript variant X1, misc_RNA;PREDICTED: Vigna angularis ATP-dependent zinc metalloprotease FTSH 11, chloroplastic/mitochondrial-like (LOC108331804), transcript variant X2, mRNA
108335918	165.33	79.83	-1.33721	3.63548e-12	Down	PREDICTED: Vigna angularis polygalacturonase 1 beta-like protein 3 (LOC108335918), mRNA
108338285	141	68	-1.33896	1.3201e-10	Down	PREDICTED: Vigna angularis stearoyl-[acyl-carrier-protein] 9-desaturase 6, chloroplastic (LOC108338285), mRNA
108330123	1504	725	-1.33962	2.13568e-99	Down	PREDICTED: Vigna angularis haloacid dehalogenase-like hydrolase domain-containing protein At3g48420 (LOC108330123), mRNA
108323839	158	76	-1.34272	9.3569e-12	Down	PREDICTED: Vigna angularis nucleobase-ascorbate transporter 11-like (LOC108323839), mRNA
108335865	3408	1638	-1.34386	9.98313e-225	Down	PREDICTED: Vigna angularis serine/threonine-protein kinase STN7, chloroplastic (LOC108335865), transcript variant X2, mRNA;PREDICTED: Vigna angularis serine/threonine-protein kinase STN7, chloroplastic (LOC108335865), transcript variant X1, mRNA
108331523	101.8	48.91	-1.3444	4.21568e-08	Down	PREDICTED: Vigna angularis dnaJ homolog subfamily C member 7-like (LOC108331523), transcript variant X2, mRNA;PREDICTED: Vigna angularis dnaJ homolog subfamily C member 7-like (LOC108331523), transcript variant X1, mRNA
108338693	1280	614	-1.3467	1.82152e-85	Down	PREDICTED: Vigna angularis subtilisin-like protease SBT1.7 (LOC108338693), mRNA
108331919	1280.49	614.2	-1.34678	1.66395e-85	Down	PREDICTED: Vigna angularis chaperone protein ClpB1 (LOC108331919), transcript variant X1, mRNA;PREDICTED: Vigna angularis chaperone protein ClpB1 (LOC108331919), transcript variant X2, mRNA
108333208	265	127	-1.34803	7.66269e-19	Down	PREDICTED: Vigna angularis nudix hydrolase 3-like (LOC108333208), transcript variant X2, mRNA;PREDICTED: Vigna angularis nudix hydrolase 3-like (LOC108333208), transcript variant X1, mRNA
108331026	418	200	-1.35037	5.74997e-29	Down	PREDICTED: Vigna angularis nifU-like protein 3, chloroplastic (LOC108331026), mRNA
108327068	69	33	-1.351	5.4914e-06	Down	PREDICTED: Vigna angularis pre-mRNA-splicing factor CEF1 (LOC108327068), mRNA
108325358	46	22	-1.351	0.000182875	Down	PREDICTED: Vigna angularis uncharacterized LOC108325358 (LOC108325358), mRNA
108328315	312	149	-1.3531	4.78244e-22	Down	PREDICTED: Vigna angularis ethylene-responsive transcription factor ERF113-like (LOC108328315), mRNA
108346832	76.88	36.71	-1.3533	1.60811e-06	Down	PREDICTED: Vigna angularis ribonuclease 3-like protein 2 (LOC108346832), mRNA
108327329	48.18	23	-1.35367	0.000128166	Down	PREDICTED: Vigna angularis glutamic acid-rich protein-like (LOC108327329), mRNA
108331533	3468	1655	-1.35414	2.44033e-231	Down	PREDICTED: Vigna angularis E3 ubiquitin-protein ligase MIEL1 (LOC108331533), transcript variant X7, mRNA;PREDICTED: Vigna angularis E3 ubiquitin-protein ligase MIEL1 (LOC108331533), transcript variant X13, mRNA;PREDICTED: Vigna angularis E3 ubiquitin-protein ligase MIEL1 (LOC108331533), transcript variant X2, mRNA;PREDICTED: Vigna angularis E3 ubiquitin-protein ligase MIEL1 (LOC108331533), transc…
108342352	126	60	-1.35726	8.3388e-10	Down	PREDICTED: Vigna angularis flavonol synthase/flavanone 3-hydroxylase-like (LOC108342352), mRNA
108329868	6346.66	3020.17	-1.35824	0	Down	PREDICTED: Vigna angularis elongation factor Tu, chloroplastic (LOC108329868), mRNA
108338676	481.3	228.89	-1.35915	1.88685e-33	Down	PREDICTED: Vigna angularis cytochrome P450 CYP736A12-like (LOC108338676), mRNA
108338956	303	144	-1.36012	1.3057e-21	Down	PREDICTED: Vigna angularis uncharacterized LOC108338956 (LOC108338956), mRNA
108322467	202	96	-1.36012	6.86995e-15	Down	PREDICTED: Vigna angularis probable LRR receptor-like serine/threonine-protein kinase At4g26540 (LOC108322467), mRNA
108338903	40	19	-1.36087	0.000428673	Down	PREDICTED: Vigna angularis ABC transporter G family member 15-like (LOC108338903), transcript variant X2, mRNA;PREDICTED: Vigna angularis ABC transporter G family member 15-like (LOC108338903), transcript variant X4, mRNA;PREDICTED: Vigna angularis ABC transporter G family member 15-like (LOC108338903), transcript variant X3, mRNA;PREDICTED: Vigna angularis ABC transporter G family member 15-like…
108335889	80	38	-1.36087	9.00316e-07	Down	PREDICTED: Vigna angularis beta-galactosidase 3-like (LOC108335889), mRNA
108329251	92.88	44.07	-1.36244	1.21411e-07	Down	PREDICTED: Vigna angularis uncharacterized LOC108329251 (LOC108329251), transcript variant X1, mRNA;PREDICTED: Vigna angularis uncharacterized LOC108329251 (LOC108329251), transcript variant X2, mRNA
108329070	4181	1983	-1.36303	1.86288e-281	Down	PREDICTED: Vigna angularis pentatricopeptide repeat-containing protein At5g02830, chloroplastic (LOC108329070), mRNA
108345292	2680	1270	-1.36427	4.34386e-181	Down	PREDICTED: Vigna angularis uncharacterized protein PAM68-like (LOC108345292), mRNA
108338918	57	27	-1.36487	2.97315e-05	Down	PREDICTED: Vigna angularis uncharacterized acetyltransferase At3g50280 (LOC108338918), mRNA
108336374	171	81	-1.36487	6.91842e-13	Down	PREDICTED: Vigna angularis probable LRR receptor-like serine/threonine-protein kinase At4g26540 (LOC108336374), mRNA
108323927	169	80	-1.36582	9.17035e-13	Down	PREDICTED: Vigna angularis uncharacterized LOC108323927 (LOC108323927), mRNA
108325979	142	67	-1.37053	5.25118e-11	Down	PREDICTED: Vigna angularis leucine-rich repeat receptor-like protein kinase PXC1 (LOC108325979), mRNA
108332736	80.65	38.04	-1.37103	7.07588e-07	Down	PREDICTED: Vigna angularis UDP-glucose flavonoid 3-O-glucosyltransferase 7-like (LOC108332736), mRNA
108325405	734	346	-1.37188	5.61948e-51	Down	PREDICTED: Vigna angularis photosystem II D1 precursor processing protein PSB27-H2, chloroplastic (LOC108325405), transcript variant X2, mRNA;PREDICTED: Vigna angularis photosystem II D1 precursor processing protein PSB27-H2, chloroplastic (LOC108325405), transcript variant X1, mRNA
108318843	39.66	18.69	-1.37229	0.000417499	Down	PREDICTED: Vigna angularis exosome complex component RRP41 homolog (LOC108318843), mRNA
108344982	480	226	-1.37358	6.95594e-34	Down	PREDICTED: Vigna angularis ABC transporter G family member 5-like (LOC108344982), mRNA
108322111	559	263	-1.37465	2.83282e-39	Down	PREDICTED: Vigna angularis protein CHLOROPLAST IMPORT APPARATUS 2 (LOC108322111), mRNA
108335943	185	87	-1.37531	5.7481e-14	Down	PREDICTED: Vigna angularis homeobox-leucine zipper protein HDG5 (LOC108335943), transcript variant X2, mRNA;PREDICTED: Vigna angularis homeobox-leucine zipper protein HDG5 (LOC108335943), transcript variant X1, mRNA
108330834	251	118	-1.37577	1.91592e-18	Down	PREDICTED: Vigna angularis (S)-coclaurine N-methyltransferase-like (LOC108330834), transcript variant X2, mRNA;PREDICTED: Vigna angularis (S)-coclaurine N-methyltransferase-like (LOC108330834), transcript variant X1, mRNA
108328080	92879	43552	-1.37948	0	Down	PREDICTED: Vigna angularis light-regulated protein (LOC108328080), mRNA
108327857	1349	632	-1.38076	1.87514e-93	Down	PREDICTED: Vigna angularis protein LOW PSII ACCUMULATION 1, chloroplastic (LOC108327857), transcript variant X1, mRNA;PREDICTED: Vigna angularis protein LOW PSII ACCUMULATION 1, chloroplastic (LOC108327857), transcript variant X2, misc_RNA
108332434	3947	1849	-1.38088	4.58847e-271	Down	PREDICTED: Vigna angularis transcription activator GLK1 (LOC108332434), mRNA
108334298	839	393	-1.38101	1.19642e-58	Down	PREDICTED: Vigna angularis auxin response factor 18 (LOC108334298), transcript variant X2, mRNA;PREDICTED: Vigna angularis auxin response factor 18 (LOC108334298), transcript variant X1, mRNA
108324184	46.99	22	-1.38172	0.000122199	Down	PREDICTED: Vigna angularis SPX domain-containing membrane protein At4g11810-like (LOC108324184), mRNA
108324485	47	22	-1.38203	0.000121736	Down	PREDICTED: Vigna angularis pentatricopeptide repeat-containing protein At1g74630 (LOC108324485), mRNA
108336124	998	467	-1.38249	1.30269e-69	Down	PREDICTED: Vigna angularis expansin-A10 (LOC108336124), mRNA
108340027	1140	533	-1.3837	1.97152e-79	Down	PREDICTED: Vigna angularis protein EMBRYO SAC DEVELOPMENT ARREST 3, chloroplastic (LOC108340027), mRNA
108346148	695.53	324.68	-1.38596	4.11278e-49	Down	PREDICTED: Vigna angularis ABC transporter C family member 10-like (LOC108346148), mRNA
108337376	135	63	-1.3864	1.07326e-10	Down	PREDICTED: Vigna angularis calcineurin B-like protein 10 (LOC108337376), transcript variant X5, mRNA;PREDICTED: Vigna angularis calcineurin B-like protein 10 (LOC108337376), transcript variant X1, mRNA;PREDICTED: Vigna angularis calcineurin B-like protein 10 (LOC108337376), transcript variant X3, mRNA;PREDICTED: Vigna angularis calcineurin B-like protein 10 (LOC108337376), transcript variant X2, …
108322867	133	62	-1.38795	1.42268e-10	Down	PREDICTED: Vigna angularis uncharacterized LOC108322867 (LOC108322867), mRNA
108347679	394.24	183.78	-1.38796	1.64228e-28	Down	PREDICTED: Vigna angularis uncharacterized LOC108347679 (LOC108347679), mRNA
108334142	724.51	337.46	-1.38916	2.82285e-51	Down	PREDICTED: Vigna angularis linoleate 9S-lipoxygenase (LOC108334142), mRNA
108342895	144	67	-1.3907	2.33388e-11	Down	PREDICTED: Vigna angularis glucuronoxylan 4-O-methyltransferase 1 (LOC108342895), mRNA
108328236	127	59	-1.39291	3.27996e-10	Down	PREDICTED: Vigna angularis probable trehalose-phosphate phosphatase J (LOC108328236), mRNA
108339466	92.98	43.18	-1.39343	7.24637e-08	Down	PREDICTED: Vigna angularis uncharacterized LOC108339466 (LOC108339466), partial mRNA
108324874	636	295	-1.39518	1.80071e-45	Down	PREDICTED: Vigna angularis uncharacterized LOC108324874 (LOC108324874), mRNA
108343239	841	390	-1.3955	1.06002e-59	Down	PREDICTED: Vigna angularis ferric reduction oxidase 7, chloroplastic-like (LOC108343239), mRNA
108325173	302	140	-1.39599	2.33715e-22	Down	PREDICTED: Vigna angularis uncharacterized LOC108325173 (LOC108325173), mRNA
108327005	41	19	-1.39649	0.000283521	Down	PREDICTED: Vigna angularis fimbrin-2 (LOC108327005), mRNA
108342840	119	55	-1.40033	1.00308e-09	Down	PREDICTED: Vigna angularis pyruvate decarboxylase 1 (LOC108342840), mRNA
108318938	54.51	25.19	-1.40054	3.11797e-05	Down	PREDICTED: Vigna angularis acylamino-acid-releasing enzyme 2-like (LOC108318938), mRNA
108333245	156	72	-1.40235	2.53372e-12	Down	PREDICTED: Vigna angularis fasciclin-like arabinogalactan protein 12 (LOC108333245), mRNA
108332323	52	24	-1.40235	4.60571e-05	Down	PREDICTED: Vigna angularis receptor-like serine/threonine-protein kinase NCRK (LOC108332323), transcript variant X2, mRNA;PREDICTED: Vigna angularis receptor-like serine/threonine-protein kinase NCRK (LOC108332323), transcript variant X6, mRNA;PREDICTED: Vigna angularis receptor-like serine/threonine-protein kinase NCRK (LOC108332323), transcript variant X4, mRNA;PREDICTED: Vigna angularis recept…
108325394	39	18	-1.40235	0.000377124	Down	PREDICTED: Vigna angularis transcription repressor OFP13 (LOC108325394), mRNA
108333254	1621	745	-1.40844	2.02629e-115	Down	PREDICTED: Vigna angularis uncharacterized LOC108333254 (LOC108333254), mRNA
108343684	962	442	-1.40886	4.62412e-69	Down	PREDICTED: Vigna angularis peptidyl-prolyl cis-trans isomerase CYP38, chloroplastic (LOC108343684), mRNA
108336053	429	197	-1.40965	1.33507e-31	Down	PREDICTED: Vigna angularis auxin efflux carrier component 4 (LOC108336053), mRNA
108338206	146	67	-1.4106	1.02582e-11	Down	PREDICTED: Vigna angularis universal stress protein PHOS32 (LOC108338206), transcript variant X2, mRNA;PREDICTED: Vigna angularis universal stress protein PHOS32 (LOC108338206), transcript variant X1, mRNA
108331502	2715.54	1245.85	-1.41098	4.99024e-193	Down	PREDICTED: Vigna angularis lycopene epsilon cyclase, chloroplastic (LOC108331502), transcript variant X2, mRNA;PREDICTED: Vigna angularis lycopene epsilon cyclase, chloroplastic (LOC108331502), transcript variant X1, misc_RNA;PREDICTED: Vigna angularis lycopene epsilon cyclase, chloroplastic (LOC108331502), transcript variant X3, mRNA
108330048	580	266	-1.4115	2.63685e-42	Down	PREDICTED: Vigna angularis CBS domain-containing protein CBSCBSPB3-like (LOC108330048), mRNA
108333978	48	22	-1.4124	8.09964e-05	Down	PREDICTED: Vigna angularis rop guanine nucleotide exchange factor 12 (LOC108333978), mRNA
108321856	404	185	-1.4137	5.76251e-30	Down	PREDICTED: Vigna angularis probable lactoylglutathione lyase, chloroplastic (LOC108321856), mRNA
108325575	946	433	-1.41434	2.50721e-68	Down	PREDICTED: Vigna angularis uncharacterized LOC108325575 (LOC108325575), mRNA
108330398	295	135	-1.41462	2.75098e-22	Down	PREDICTED: Vigna angularis probable serine/threonine-protein kinase At1g54610 (LOC108330398), transcript variant X1, mRNA;PREDICTED: Vigna angularis probable serine/threonine-protein kinase At1g54610 (LOC108330398), transcript variant X2, mRNA
108338340	2059	942	-1.41501	2.70844e-147	Down	PREDICTED: Vigna angularis chlorophyllide a oxygenase, chloroplastic (LOC108338340), mRNA
108325368	925	423	-1.41566	6.19703e-67	Down	PREDICTED: Vigna angularis pentatricopeptide repeat-containing protein At2g35130 (LOC108325368), transcript variant X2, mRNA;PREDICTED: Vigna angularis pentatricopeptide repeat-containing protein At2g35130 (LOC108325368), transcript variant X1, mRNA
108333536	1120	512	-1.41615	8.35553e-81	Down	PREDICTED: Vigna angularis 2-methylene-furan-3-one reductase-like (LOC108333536), mRNA
108320048	35	16	-1.41615	0.000662239	Down	PREDICTED: Vigna angularis LRR receptor-like serine/threonine-protein kinase RCH1 (LOC108320048), mRNA
108321356	7052.23	3221.85	-1.41706	0	Down	PREDICTED: Vigna angularis probable LRR receptor-like serine/threonine-protein kinase At1g06840 (LOC108321356), transcript variant X2, mRNA;PREDICTED: Vigna angularis probable LRR receptor-like serine/threonine-protein kinase At1g06840 (LOC108321356), transcript variant X1, mRNA;PREDICTED: Vigna angularis probable LRR receptor-like serine/threonine-protein kinase At1g06840 (LOC108321356), transcr…
108325118	9337.72	4265.46	-1.41724	0	Down	PREDICTED: Vigna angularis photosystem II reaction center W protein, chloroplastic-like (LOC108325118), mRNA
108322718	155.48	70.96	-1.41852	1.78475e-12	Down	PREDICTED: Vigna angularis heat stress transcription factor A-7a-like (LOC108322718), mRNA
108335702	284	129.58	-1.41892	1.33538e-21	Down	PREDICTED: Vigna angularis ABC transporter B family member 2-like (LOC108335702), transcript variant X2, mRNA;PREDICTED: Vigna angularis ABC transporter B family member 2-like (LOC108335702), transcript variant X1, mRNA
108341832	204	93	-1.42014	6.09489e-16	Down	PREDICTED: Vigna angularis fructose-1,6-bisphosphatase, cytosolic-like (LOC108341832), transcript variant X2, mRNA;PREDICTED: Vigna angularis fructose-1,6-bisphosphatase, cytosolic-like (LOC108341832), transcript variant X1, mRNA
108337956	19522.3	8899.53	-1.42019	0	Down	PREDICTED: Vigna angularis chlorophyll a-b binding protein 8, chloroplastic (LOC108337956), mRNA
108328574	101	46	-1.42152	1.24002e-08	Down	PREDICTED: Vigna angularis NAD(P)H-quinone oxidoreductase subunit S, chloroplastic-like (LOC108328574), mRNA
108325153	3042	1385	-1.422	1.24918e-218	Down	PREDICTED: Vigna angularis uncharacterized LOC108325153 (LOC108325153), mRNA
108326231	965	439	-1.42318	2.55965e-70	Down	PREDICTED: Vigna angularis peptidyl-prolyl cis-trans isomerase FKBP16-4, chloroplastic (LOC108326231), mRNA
108342552	33	15	-1.42437	0.000876062	Down	PREDICTED: Vigna angularis uncharacterized LOC108342552 (LOC108342552), mRNA
108334679	77	35	-1.42437	6.11795e-07	Down	PREDICTED: Vigna angularis uncharacterized LOC108334679 (LOC108334679), transcript variant X2, mRNA;PREDICTED: Vigna angularis uncharacterized LOC108334679 (LOC108334679), transcript variant X1, mRNA;PREDICTED: Vigna angularis uncharacterized LOC108334679 (LOC108334679), transcript variant X4, mRNA;PREDICTED: Vigna angularis uncharacterized LOC108334679 (LOC108334679), transcript variant X3, mRNA
108337228	1864.64	847.2	-1.42499	6.53891e-135	Down	PREDICTED: Vigna angularis photosystem II stability/assembly factor HCF136, chloroplastic-like (LOC108337228), transcript variant X1, mRNA;PREDICTED: Vigna angularis photosystem II stability/assembly factor HCF136, chloroplastic-like (LOC108337228), transcript variant X2, mRNA
108342065	201	91	-1.43013	7.02154e-16	Down	PREDICTED: Vigna angularis putative S-adenosyl-L-methionine-dependent methyltransferase MAP_3564 (LOC108342065), mRNA
108346871	55.31	24.96	-1.43479	1.97108e-05	Down	PREDICTED: Vigna angularis UDP-glucose flavonoid 3-O-glucosyltransferase 7-like (LOC108346871), mRNA
108321255	6074	2737	-1.43692	0	Down	PREDICTED: Vigna angularis NADP-dependent glyceraldehyde-3-phosphate dehydrogenase (LOC108321255), mRNA
108339888	1143	515	-1.43705	3.02358e-84	Down	PREDICTED: Vigna angularis uncharacterized LOC108339888 (LOC108339888), mRNA
108332116	138	62	-1.4412	1.79991e-11	Down	PREDICTED: Vigna angularis phosphatidylinositol 4-phosphate 5-kinase 2-like (LOC108332116), mRNA
108336245	907.94	407.74	-1.44182	1.60391e-67	Down	PREDICTED: Vigna angularis uncharacterized LOC108336245 (LOC108336245), mRNA
108344131	69	30.96	-1.44306	1.82089e-06	Down	PREDICTED: Vigna angularis cysteine-rich receptor-like protein kinase 10 (LOC108344131), mRNA
108325810	2148.4	963	-1.44452	1.9297e-158	Down	PREDICTED: Vigna angularis uncharacterized LOC108325810 (LOC108325810), mRNA
108338669	143	64	-1.44674	6.7841e-12	Down	PREDICTED: Vigna angularis CASP-like protein 2A1 (LOC108338669), mRNA
108325187	2785	1246	-1.44724	1.38255e-205	Down	PREDICTED: Vigna angularis chloroplast stem-loop binding protein of 41 kDa a, chloroplastic (LOC108325187), mRNA
108336621	94	42	-1.44914	2.48185e-08	Down	PREDICTED: Vigna angularis copper transport protein ATX1-like (LOC108336621), transcript variant X2, mRNA;PREDICTED: Vigna angularis copper transport protein ATX1-like (LOC108336621), transcript variant X1, mRNA;PREDICTED: Vigna angularis copper transport protein ATX1-like (LOC108336621), transcript variant X3, mRNA
108332486	47	21	-1.44914	7.04009e-05	Down	PREDICTED: Vigna angularis aspartyl protease family protein 2 (LOC108332486), mRNA
108323192	262.63	117.31	-1.44957	1.0841e-20	Down	PREDICTED: Vigna angularis leucine-rich repeat receptor-like serine/threonine-protein kinase BAM1 (LOC108323192), mRNA
108327838	4130.26	1842.19	-1.45168	9.56935e-306	Down	PREDICTED: Vigna angularis LOB domain-containing protein 21-like (LOC108327838), mRNA
108324586	939	418	-1.45449	1.09016e-70	Down	PREDICTED: Vigna angularis formin-like protein 3 (LOC108324586), mRNA
108347545	2208.57	983	-1.45472	1.49039e-164	Down	PREDICTED: Vigna angularis pentatricopeptide repeat-containing protein At1g11290, chloroplastic-like (LOC108347545), transcript variant X4, misc_RNA;PREDICTED: Vigna angularis pentatricopeptide repeat-containing protein At1g11290, chloroplastic-like (LOC108347545), transcript variant X3, misc_RNA;PREDICTED: Vigna angularis pentatricopeptide repeat-containing protein At1g11290, chloroplastic-like …
108327939	3403	1514	-1.45531	4.82952e-253	Down	PREDICTED: Vigna angularis uncharacterized LOC108327939 (LOC108327939), mRNA
108321855	63	28	-1.45679	4.29426e-06	Down	PREDICTED: Vigna angularis VAN3-binding protein-like (LOC108321855), transcript variant X2, mRNA;PREDICTED: Vigna angularis VAN3-binding protein-like (LOC108321855), transcript variant X1, mRNA;PREDICTED: Vigna angularis VAN3-binding protein-like (LOC108321855), transcript variant X3, mRNA
108337279	1574	699	-1.45794	5.11995e-118	Down	PREDICTED: Vigna angularis protein disulfide-isomerase LQY1, chloroplastic (LOC108337279), mRNA
108325760	154.66	68.66	-1.45843	6.96567e-13	Down	PREDICTED: Vigna angularis zeatin O-glucosyltransferase-like (LOC108325760), mRNA
108346885	3223	1430	-1.45926	1.09467e-240	Down	PREDICTED: Vigna angularis zinc finger protein CONSTANS-LIKE 16 (LOC108346885), mRNA
108333839	124	55	-1.45971	1.25563e-10	Down	PREDICTED: Vigna angularis nudix hydrolase 16, mitochondrial-like (LOC108333839), transcript variant X2, mRNA;PREDICTED: Vigna angularis nudix hydrolase 16, mitochondrial-like (LOC108333839), transcript variant X1, mRNA
108342901	737	326	-1.46366	2.74944e-56	Down	PREDICTED: Vigna angularis probable LRR receptor-like serine/threonine-protein kinase At1g14390 (LOC108342901), mRNA
108324957	861	380	-1.46688	9.67793e-66	Down	PREDICTED: Vigna angularis protein MARD1 (LOC108324957), transcript variant X1, mRNA;PREDICTED: Vigna angularis protein MARD1 (LOC108324957), transcript variant X2, mRNA
108344952	655	289	-1.46729	2.31172e-50	Down	PREDICTED: Vigna angularis heat stress transcription factor C-1 (LOC108344952), mRNA
108327028	34	15	-1.46744	0.000574502	Down	PREDICTED: Vigna angularis uncharacterized LOC108327028 (LOC108327028), mRNA
108318856	34	15	-1.46744	0.000574502	Down	PREDICTED: Vigna angularis uncharacterized LOC108318856 (LOC108318856), partial mRNA
108329254	2340	1031	-1.46933	7.11435e-177	Down	PREDICTED: Vigna angularis photosystem II core complex proteins psbY, chloroplastic-like (LOC108329254), mRNA
108333603	309	136	-1.47087	1.36725e-24	Down	PREDICTED: Vigna angularis uncharacterized protein At1g15400-like (LOC108333603), mRNA
108333610	471	207	-1.47296	8.22217e-37	Down	PREDICTED: Vigna angularis photosynthetic NDH subunit of lumenal location 3, chloroplastic (LOC108333610), mRNA
108338817	138	60.52	-1.47605	7.75755e-12	Down	PREDICTED: Vigna angularis uncharacterized LOC108338817 (LOC108338817), ncRNA
108325475	219	96	-1.47669	6.03311e-18	Down	PREDICTED: Vigna angularis putative indole-3-acetic acid-amido synthetase GH3.9 (LOC108325475), mRNA
108331205	801	351	-1.4772	6.99642e-62	Down	PREDICTED: Vigna angularis NAD(P)H-quinone oxidoreductase subunit U, chloroplastic (LOC108331205), mRNA
108339890	959	420	-1.47801	6.9757e-74	Down	PREDICTED: Vigna angularis MLP-like protein 43 (LOC108339890), mRNA
108331902	2289	1002	-1.4787	1.11526e-174	Down	PREDICTED: Vigna angularis magnesium protoporphyrin IX methyltransferase, chloroplastic (LOC108331902), transcript variant X1, mRNA;PREDICTED: Vigna angularis magnesium protoporphyrin IX methyltransferase, chloroplastic (LOC108331902), transcript variant X3, mRNA;PREDICTED: Vigna angularis magnesium protoporphyrin IX methyltransferase, chloroplastic (LOC108331902), transcript variant X2, mRNA
108344797	112	49	-1.47951	6.56557e-10	Down	PREDICTED: Vigna angularis coiled-coil domain-containing protein 89 (LOC108344797), mRNA
108333289	1552	679	-1.47951	6.19996e-119	Down	PREDICTED: Vigna angularis monofunctional riboflavin biosynthesis protein RIBA 3, chloroplastic (LOC108333289), transcript variant X1, mRNA;PREDICTED: Vigna angularis monofunctional riboflavin biosynthesis protein RIBA 3, chloroplastic (LOC108333289), transcript variant X2, mRNA
108323494	48	21	-1.47951	4.5929e-05	Down	PREDICTED: Vigna angularis uncharacterized LOC108323494 (LOC108323494), ncRNA
108318771	32	14	-1.47951	0.000759765	Down	PREDICTED: Vigna angularis cucumber peeling cupredoxin-like (LOC108318771), mRNA
108335802	279	122	-1.48025	1.52863e-22	Down	PREDICTED: Vigna angularis ubiquinol oxidase 2, mitochondrial-like (LOC108335802), mRNA
108329250	1588.12	693.93	-1.48133	6.8585e-122	Down	PREDICTED: Vigna angularis probable glutamate carboxypeptidase 2 (LOC108329250), mRNA
108324003	71	31	-1.48242	7.99692e-07	Down	PREDICTED: Vigna angularis remorin-like (LOC108324003), mRNA
108323113	692	302	-1.48309	5.8613e-54	Down	PREDICTED: Vigna angularis ammonium transporter 1 member 2-like (LOC108323113), mRNA
108347980	6087.28	2655.54	-1.48366	0	Down	PREDICTED: Vigna angularis photosystem II reaction center W protein, chloroplastic-like (LOC108347980), mRNA
108345073	248	108	-1.48618	2.62073e-20	Down	PREDICTED: Vigna angularis psbP domain-containing protein 6, chloroplastic (LOC108345073), mRNA
108334198	26383	11482	-1.4871	0	Down	PREDICTED: Vigna angularis peroxisomal (S)-2-hydroxy-acid oxidase GLO1 (LOC108334198), transcript variant X1, mRNA;PREDICTED: Vigna angularis peroxisomal (S)-2-hydroxy-acid oxidase GLO1 (LOC108334198), transcript variant X2, mRNA
108343373	10019	4357	-1.4882	0	Down	PREDICTED: Vigna angularis ATP synthase gamma chain, chloroplastic (LOC108343373), transcript variant X2, mRNA;PREDICTED: Vigna angularis ATP synthase gamma chain, chloroplastic (LOC108343373), transcript variant X1, mRNA;PREDICTED: Vigna angularis ATP synthase gamma chain, chloroplastic (LOC108343373), transcript variant X4, mRNA;PREDICTED: Vigna angularis ATP synthase gamma chain, chloroplastic…
108321901	68.95	29.98	-1.48842	1.0641e-06	Down	PREDICTED: Vigna angularis uncharacterized LOC108321901 (LOC108321901), mRNA
108324395	91.61	39.83	-1.48852	1.97802e-08	Down	PREDICTED: Vigna angularis diacylglycerol O-acyltransferase 2-like (LOC108324395), transcript variant X1, mRNA;PREDICTED: Vigna angularis diacylglycerol O-acyltransferase 2-like (LOC108324395), transcript variant X3, misc_RNA;PREDICTED: Vigna angularis diacylglycerol O-acyltransferase 2-like (LOC108324395), transcript variant X2, mRNA
108328287	35.24	15.32	-1.48867	0.000406625	Down	PREDICTED: Vigna angularis uncharacterized LOC108328287 (LOC108328287), mRNA
108343015	646.29	280.64	-1.49033	7.62902e-51	Down	PREDICTED: Vigna angularis beta-amyrin synthase-like (LOC108343015), transcript variant X1, mRNA;PREDICTED: Vigna angularis beta-amyrin synthase-like (LOC108343015), transcript variant X2, mRNA
108332205	205	89	-1.49062	4.15995e-17	Down	PREDICTED: Vigna angularis expansin-A8 (LOC108332205), mRNA
108325252	1266.57	549.43	-1.49179	1.75007e-98	Down	PREDICTED: Vigna angularis FAD-dependent urate hydroxylase-like (LOC108325252), transcript variant X2, mRNA;PREDICTED: Vigna angularis FAD-dependent urate hydroxylase-like (LOC108325252), transcript variant X1, mRNA
108329398	4003	1733	-1.49468	0	Down	PREDICTED: Vigna angularis aquaporin PIP2-7-like (LOC108329398), mRNA
108319049	2103.57	909.5	-1.49656	1.70159e-163	Down	PREDICTED: Vigna angularis lisH domain and HEAT repeat-containing protein KIAA1468 homolog (LOC108319049), mRNA
108346800	280	121	-1.49729	5.57072e-23	Down	PREDICTED: Vigna angularis beta-glucosidase 46-like (LOC108346800), mRNA
108318857	38.97	16.84	-1.49734	0.000197017	Down	PREDICTED: Vigna angularis albumin-2-like (LOC108318857), partial mRNA
108339853	242.99	104.99	-1.49751	3.87946e-20	Down	PREDICTED: Vigna angularis cysteine-rich receptor-like protein kinase 10 (LOC108339853), mRNA
108337280	385	166	-1.50054	3.68821e-31	Down	PREDICTED: Vigna angularis uncharacterized protein ycf36 (LOC108337280), transcript variant X2, mRNA;PREDICTED: Vigna angularis uncharacterized protein ycf36 (LOC108337280), transcript variant X1, mRNA
108324961	32682	14070	-1.50274	0	Down	PREDICTED: Vigna angularis photosystem I reaction center subunit II, chloroplastic-like (LOC108324961), mRNA
108338312	345	148	-1.50787	2.91523e-28	Down	PREDICTED: Vigna angularis receptor protein kinase TMK1 (LOC108338312), mRNA
108321671	473.8	203.09	-1.50903	2.53018e-38	Down	PREDICTED: Vigna angularis probable mannitol dehydrogenase (LOC108321671), mRNA
108323290	63	27	-1.50926	2.40138e-06	Down	PREDICTED: Vigna angularis probable 2-oxoglutarate-dependent dioxygenase AOP1 (LOC108323290), mRNA
108320506	91	39	-1.50926	1.58329e-08	Down	PREDICTED: Vigna angularis haloacid dehalogenase-like hydrolase domain-containing protein Sgpp (LOC108320506), transcript variant X3, mRNA;PREDICTED: Vigna angularis haloacid dehalogenase-like hydrolase domain-containing protein Sgpp (LOC108320506), transcript variant X4, mRNA;PREDICTED: Vigna angularis haloacid dehalogenase-like hydrolase domain-containing protein Sgpp (LOC108320506), transcript…
108332057	5584	2393	-1.50935	0	Down	PREDICTED: Vigna angularis uncharacterized LOC108332057 (LOC108332057), mRNA
108322207	75	32	-1.51569	2.56574e-07	Down	PREDICTED: Vigna angularis 2-carboxy-1,4-naphthoquinone phytyltransferase, chloroplastic (LOC108322207), mRNA
108333044	286	122	-1.516	7.54391e-24	Down	PREDICTED: Vigna angularis protein ECERIFERUM 26-like (LOC108333044), mRNA
108323303	37.27	15.88	-1.51767	0.000233837	Down	PREDICTED: Vigna angularis sucrose transport protein SUC4-like (LOC108323303), mRNA
108329739	843.61	359.29	-1.5183	9.5665e-68	Down	PREDICTED: Vigna angularis cytochrome P450 90A1-like (LOC108329739), mRNA
108344667	40	17	-1.52133	0.000138602	Down	PREDICTED: Vigna angularis protein trichome birefringence-like 19 (LOC108344667), mRNA
108333749	40	17	-1.52133	0.000138602	Down	PREDICTED: Vigna angularis uncharacterized LOC108333749 (LOC108333749), transcript variant X2, mRNA;PREDICTED: Vigna angularis uncharacterized LOC108333749 (LOC108333749), transcript variant X1, mRNA
108323436	560	238	-1.52133	1.45197e-45	Down	PREDICTED: Vigna angularis beta-xylosidase/alpha-L-arabinofuranosidase 1 (LOC108323436), mRNA
108344724	433	184	-1.52153	1.47132e-35	Down	PREDICTED: Vigna angularis alpha-galactosidase-like (LOC108344724), mRNA
108334742	570	242	-1.52282	2.02924e-46	Down	PREDICTED: Vigna angularis BTB/POZ domain-containing protein At5g67385 (LOC108334742), transcript variant X3, mRNA;PREDICTED: Vigna angularis BTB/POZ domain-containing protein At5g67385 (LOC108334742), transcript variant X2, mRNA;PREDICTED: Vigna angularis BTB/POZ domain-containing protein At5g67385 (LOC108334742), transcript variant X1, mRNA
108331061	9266	3931	-1.52392	0	Down	PREDICTED: Vigna angularis NAD(P)H-quinone oxidoreductase subunit M, chloroplastic (LOC108331061), mRNA
108347315	33.81	14.33	-1.52528	0.000420551	Down	PREDICTED: Vigna angularis uncharacterized LOC108347315 (LOC108347315), ncRNA
108325193	1455	616	-1.52689	7.65106e-117	Down	PREDICTED: Vigna angularis heat stress transcription factor A-7a-like (LOC108325193), mRNA
108319195	1059.24	448.19	-1.52772	1.76124e-85	Down	PREDICTED: Vigna angularis uncharacterized LOC108319195 (LOC108319195), transcript variant X7, mRNA;PREDICTED: Vigna angularis uncharacterized LOC108319195 (LOC108319195), transcript variant X3, mRNA;PREDICTED: Vigna angularis uncharacterized LOC108319195 (LOC108319195), transcript variant X4, mRNA;PREDICTED: Vigna angularis uncharacterized LOC108319195 (LOC108319195), transcript variant X5, mRNA…
108336445	811	343	-1.52836	8.37093e-66	Down	PREDICTED: Vigna angularis acyl carrier protein 1, chloroplastic (LOC108336445), mRNA
108321454	45	19	-1.53079	5.17727e-05	Down	PREDICTED: Vigna angularis glutathione S-transferase U17-like (LOC108321454), mRNA
108329548	28342	11958	-1.53183	0	Down	PREDICTED: Vigna angularis glyceraldehyde-3-phosphate dehydrogenase A, chloroplastic (LOC108329548), mRNA
108341267	31	13	-1.54063	0.000647589	Down	PREDICTED: Vigna angularis uncharacterized LOC108341267 (LOC108341267), transcript variant X3, mRNA;PREDICTED: Vigna angularis uncharacterized LOC108341267 (LOC108341267), transcript variant X4, mRNA;PREDICTED: Vigna angularis uncharacterized LOC108341267 (LOC108341267), transcript variant X2, mRNA;PREDICTED: Vigna angularis uncharacterized LOC108341267 (LOC108341267), transcript variant X1, mRNA
108323367	7075.11	2963.33	-1.5424	0	Down	PREDICTED: Vigna angularis photosystem I reaction center subunit IV, chloroplastic (LOC108323367), mRNA
108323253	23155	9692	-1.54333	0	Down	PREDICTED: Vigna angularis serine hydroxymethyltransferase, mitochondrial (LOC108323253), mRNA
108330984	67	28	-1.5456	7.64948e-07	Down	PREDICTED: Vigna angularis bidirectional sugar transporter SWEET3 (LOC108330984), mRNA
108325541	36	15	-1.5499	0.000239908	Down	PREDICTED: Vigna angularis peamaclein-like (LOC108325541), mRNA
108343565	12030	5007	-1.55149	0	Down	PREDICTED: Vigna angularis serine--glyoxylate aminotransferase (LOC108343565), transcript variant X1, mRNA;PREDICTED: Vigna angularis serine--glyoxylate aminotransferase (LOC108343565), transcript variant X2, mRNA
108340738	825.4	342.97	-1.55388	1.47319e-68	Down	PREDICTED: Vigna angularis phospholipase A1-IIdelta (LOC108340738), transcript variant X1, mRNA;PREDICTED: Vigna angularis phospholipase A1-IIdelta (LOC108340738), transcript variant X2, mRNA
108339767	118	49	-1.5548	4.88824e-11	Down	PREDICTED: Vigna angularis auxin-induced protein 15A-like (LOC108339767), mRNA
108332069	1622	673	-1.55596	1.01718e-133	Down	PREDICTED: Vigna angularis photosynthetic NDH subunit of subcomplex B 4, chloroplastic (LOC108332069), transcript variant X2, mRNA;PREDICTED: Vigna angularis photosynthetic NDH subunit of subcomplex B 4, chloroplastic (LOC108332069), transcript variant X1, mRNA
108330830	1021	423	-1.55812	8.04392e-85	Down	PREDICTED: Vigna angularis zinc finger CCCH domain-containing protein 23-like (LOC108330830), mRNA
108342463	86.97	36	-1.55939	1.51687e-08	Down	PREDICTED: Vigna angularis uncharacterized LOC108342463 (LOC108342463), mRNA
108330590	191	79	-1.56052	4.6843e-17	Down	PREDICTED: Vigna angularis growth-regulating factor 1-like (LOC108330590), mRNA
108338171	642	265	-1.56345	4.23515e-54	Down	PREDICTED: Vigna angularis photosynthetic NDH subunit of lumenal location 4, chloroplastic (LOC108338171), transcript variant X1, mRNA;PREDICTED: Vigna angularis photosynthetic NDH subunit of lumenal location 4, chloroplastic (LOC108338171), transcript variant X2, mRNA
108329717	1089.77	449.62	-1.56411	6.06073e-91	Down	PREDICTED: Vigna angularis uncharacterized LOC108329717 (LOC108329717), mRNA
108346951	160	66	-1.5644	1.43678e-14	Down	PREDICTED: Vigna angularis probable polyol transporter 6 (LOC108346951), mRNA
108322488	1228	506	-1.56597	1.72335e-102	Down	PREDICTED: Vigna angularis uncharacterized LOC108322488 (LOC108322488), mRNA
108335402	118.98	49	-1.56673	3.16775e-11	Down	PREDICTED: Vigna angularis PGR5-like protein 1A, chloroplastic (LOC108335402), transcript variant X1, mRNA;PREDICTED: Vigna angularis PGR5-like protein 1A, chloroplastic (LOC108335402), transcript variant X2, misc_RNA;PREDICTED: Vigna angularis PGR5-like protein 1A, chloroplastic (LOC108335402), transcript variant X3, misc_RNA
108331627	51	21	-1.56698	1.23909e-05	Down	PREDICTED: Vigna angularis cellulose synthase A catalytic subunit 8 [UDP-forming] (LOC108331627), transcript variant X2, mRNA;PREDICTED: Vigna angularis cellulose synthase A catalytic subunit 8 [UDP-forming] (LOC108331627), transcript variant X1, mRNA
108339577	9124.89	3753.67	-1.56837	0	Down	PREDICTED: Vigna angularis photosystem I reaction center subunit IV A, chloroplastic-like (LOC108339577), mRNA
108342130	56	23	-1.57066	4.61608e-06	Down	PREDICTED: Vigna angularis MLO-like protein 4 (LOC108342130), mRNA
108328412	260.06	106.4	-1.57621	5.17116e-23	Down	PREDICTED: Vigna angularis uncharacterized oxidoreductase At4g09670-like (LOC108328412), mRNA
108331536	240	98	-1.57905	2.11978e-21	Down	PREDICTED: Vigna angularis glutamate dehydrogenase 2 (LOC108331536), mRNA
108327040	3105	1267	-1.58005	1.3311e-260	Down	PREDICTED: Vigna angularis transcription factor UNE10 (LOC108327040), mRNA
108332098	15930.7	6500.27	-1.58011	0	Down	PREDICTED: Vigna angularis amidophosphoribosyltransferase, chloroplastic (LOC108332098), mRNA
108339891	533	217	-1.58331	5.80884e-46	Down	PREDICTED: Vigna angularis uncharacterized LOC108339891 (LOC108339891), mRNA
108343687	5118	2080.99	-1.58518	0	Down	PREDICTED: Vigna angularis GDP-mannose 3,5-epimerase 2 (LOC108343687), mRNA
108344128	32	13	-1.58643	0.00041442	Down	PREDICTED: Vigna angularis uncharacterized LOC108344128 (LOC108344128), mRNA
108347557	489	198.29	-1.58909	1.67402e-42	Down	PREDICTED: Vigna angularis uncharacterized LOC108347557 (LOC108347557), transcript variant X2, misc_RNA;PREDICTED: Vigna angularis uncharacterized LOC108347557 (LOC108347557), transcript variant X1, mRNA
108335404	37	15	-1.58943	0.000153449	Down	PREDICTED: Vigna angularis 21 kDa protein (LOC108335404), mRNA
108325650	71.88	29.11	-1.59094	1.7385e-07	Down	PREDICTED: Vigna angularis glycinol 4-dimethylallyltransferase-like (LOC108325650), mRNA
108337370	341	138	-1.59197	3.82423e-30	Down	PREDICTED: Vigna angularis psbP-like protein 1, chloroplastic (LOC108337370), mRNA
108328284	262	106	-1.59237	1.69449e-23	Down	PREDICTED: Vigna angularis photosynthetic NDH subunit of subcomplex B 2, chloroplastic (LOC108328284), mRNA
108325230	379	153	-1.59553	1.91204e-33	Down	PREDICTED: Vigna angularis pheophytinase, chloroplastic (LOC108325230), transcript variant X2, mRNA;PREDICTED: Vigna angularis pheophytinase, chloroplastic (LOC108325230), transcript variant X1, mRNA;PREDICTED: Vigna angularis pheophytinase, chloroplastic (LOC108325230), transcript variant X3, mRNA
108321304	62	25	-1.59721	1.10152e-06	Down	PREDICTED: Vigna angularis MLO-like protein 4 (LOC108321304), transcript variant X1, mRNA;PREDICTED: Vigna angularis MLO-like protein 4 (LOC108321304), transcript variant X3, mRNA;PREDICTED: Vigna angularis MLO-like protein 4 (LOC108321304), transcript variant X4, mRNA;PREDICTED: Vigna angularis MLO-like protein 4 (LOC108321304), transcript variant X2, mRNA
108325373	71334	28751	-1.59785	0	Down	PREDICTED: Vigna angularis thiamine thiazole synthase 2, chloroplastic-like (LOC108325373), mRNA
108342341	58.67	23.63	-1.59887	2.0672e-06	Down	PREDICTED: Vigna angularis uncharacterized acetyltransferase At3g50280-like (LOC108342341), mRNA
108331478	2351.22	946.81	-1.59913	4.53553e-201	Down	PREDICTED: Vigna angularis thioredoxin M-type, chloroplastic-like (LOC108331478), mRNA
108333891	107.33	43.16	-1.60116	1.50086e-10	Down	PREDICTED: Vigna angularis uncharacterized LOC108333891 (LOC108333891), mRNA
108325568	334	134	-1.60448	7.11102e-30	Down	PREDICTED: Vigna angularis dirigent protein 22-like (LOC108325568), mRNA
108342028	7656.62	3066.38	-1.60704	0	Down	PREDICTED: Vigna angularis ferredoxin, leaf L-A-like (LOC108342028), mRNA
108340774	1027	411	-1.60809	3.01794e-89	Down	PREDICTED: Vigna angularis IRK-interacting protein-like (LOC108340774), transcript variant X2, mRNA;PREDICTED: Vigna angularis IRK-interacting protein-like (LOC108340774), transcript variant X1, mRNA
108344879	185	74	-1.6088	3.00209e-17	Down	PREDICTED: Vigna angularis uncharacterized LOC108344879 (LOC108344879), mRNA
108336351	50	20	-1.6088	1.03555e-05	Down	PREDICTED: Vigna angularis DELLA protein GAI (LOC108336351), transcript variant X1, mRNA;PREDICTED: Vigna angularis DELLA protein GAI (LOC108336351), transcript variant X2, mRNA
108337428	95	38	-1.6088	1.45917e-09	Down	PREDICTED: Vigna angularis uncharacterized LOC108337428 (LOC108337428), mRNA
108333530	60	24	-1.6088	1.4399e-06	Down	PREDICTED: Vigna angularis uncharacterized LOC108333530 (LOC108333530), mRNA
108325222	810	324	-1.6088	1.02388e-70	Down	PREDICTED: Vigna angularis glycine-rich cell wall structural protein (LOC108325222), mRNA
108345019	193	77	-1.61254	5.48288e-18	Down	PREDICTED: Vigna angularis probable membrane-associated kinase regulator 6 (LOC108345019), transcript variant X1, mRNA;PREDICTED: Vigna angularis probable membrane-associated kinase regulator 6 (LOC108345019), transcript variant X2, mRNA
108343537	9570.76	3815.9	-1.61348	0	Down	PREDICTED: Vigna angularis oxygen-evolving enhancer protein 2, chloroplastic (LOC108343537), mRNA
108328144	317	126	-1.61793	9.41238e-29	Down	PREDICTED: Vigna angularis glycine-rich cell wall structural protein 1.0-like (LOC108328144), mRNA
108345635	68	27	-1.61944	2.61803e-07	Down	PREDICTED: Vigna angularis uncharacterized LOC108345635 (LOC108345635), transcript variant X2, mRNA;PREDICTED: Vigna angularis uncharacterized LOC108345635 (LOC108345635), transcript variant X1, mRNA;PREDICTED: Vigna angularis uncharacterized LOC108345635 (LOC108345635), transcript variant X3, mRNA
108325131	1323	525	-1.62029	7.73762e-116	Down	PREDICTED: Vigna angularis uncharacterized LOC108325131 (LOC108325131), mRNA
108319323	3841	1524	-1.62049	0	Down	PREDICTED: Vigna angularis auxin-binding protein ABP19a-like (LOC108319323), mRNA
108328627	250	99	-1.6233	4.43371e-23	Down	PREDICTED: Vigna angularis glutaredoxin-C11 (LOC108328627), mRNA
108339724	30.48	12.07	-1.62331	0.000455781	Down	PREDICTED: Vigna angularis 3-oxo-Delta(4,5)-steroid 5-beta-reductase-like (LOC108339724), mRNA
108319755	76	30	-1.62791	4.75165e-08	Down	PREDICTED: Vigna angularis cellulose synthase A catalytic subunit 7 [UDP-forming]-like (LOC108319755), mRNA
108341821	2515.49	989.69	-1.63266	1.60025e-221	Down	PREDICTED: Vigna angularis ferredoxin-like (LOC108341821), mRNA
108347537	684	269	-1.63326	3.26415e-61	Down	PREDICTED: Vigna angularis serine/threonine-protein kinase STN8, chloroplastic-like (LOC108347537), transcript variant X2, mRNA;PREDICTED: Vigna angularis serine/threonine-protein kinase STN8, chloroplastic-like (LOC108347537), transcript variant X1, mRNA;PREDICTED: Vigna angularis serine/threonine-protein kinase STN8, chloroplastic-like (LOC108347537), transcript variant X3, mRNA
108325244	89	35	-1.63332	3.23047e-09	Down	PREDICTED: Vigna angularis uncharacterized LOC108325244 (LOC108325244), mRNA
108334153	173	68	-1.63403	1.47515e-16	Down	PREDICTED: Vigna angularis protein PHYLLO, chloroplastic (LOC108334153), transcript variant X5, mRNA;PREDICTED: Vigna angularis protein PHYLLO, chloroplastic (LOC108334153), transcript variant X4, mRNA;PREDICTED: Vigna angularis protein PHYLLO, chloroplastic (LOC108334153), transcript variant X6, mRNA;PREDICTED: Vigna angularis protein PHYLLO, chloroplastic (LOC108334153), transcript variant X1, …
108341419	28	11	-1.63479	0.000708929	Down	PREDICTED: Vigna angularis uncharacterized LOC108341419 (LOC108341419), mRNA
108339694	1125	441	-1.63794	3.19263e-100	Down	PREDICTED: Vigna angularis uncharacterized LOC108339694 (LOC108339694), mRNA
108340181	63.1	24.71	-1.63941	5.55452e-07	Down	PREDICTED: Vigna angularis uncharacterized LOC108340181 (LOC108340181), ncRNA
108319462	1957.49	764.33	-1.64361	2.62503e-174	Down	PREDICTED: Vigna angularis guanine deaminase-like (LOC108319462), mRNA
108319456	1957.49	764.33	-1.64361	2.62503e-174	Down	PREDICTED: Vigna angularis guanine deaminase-like (LOC108319456), mRNA
108342251	3949	1541	-1.64449	0	Down	PREDICTED: Vigna angularis uncharacterized LOC108342251 (LOC108342251), mRNA
108330837	1688	658	-1.64602	8.46611e-151	Down	PREDICTED: Vigna angularis uncharacterized LOC108330837 (LOC108330837), mRNA
108338526	67	26	-1.65252	2.1637e-07	Down	PREDICTED: Vigna angularis PCTP-like protein (LOC108338526), mRNA
108336993	67	26	-1.65252	2.1637e-07	Down	PREDICTED: Vigna angularis serine/threonine-protein kinase STY17-like (LOC108336993), mRNA
108319485	2829	1094	-1.65755	2.09924e-254	Down	PREDICTED: Vigna angularis probable 1-deoxy-D-xylulose-5-phosphate synthase, chloroplastic (LOC108319485), mRNA
108346370	2361	911	-1.66074	4.35075e-213	Down	PREDICTED: Vigna angularis protein CURVATURE THYLAKOID 1B, chloroplastic-like (LOC108346370), transcript variant X1, mRNA;PREDICTED: Vigna angularis protein CURVATURE THYLAKOID 1B, chloroplastic-like (LOC108346370), transcript variant X2, mRNA
108322133	190	73	-1.6669	1.60152e-18	Down	PREDICTED: Vigna angularis 4-coumarate--CoA ligase 2-like (LOC108322133), mRNA
108329255	46.12	17.7	-1.66851	1.36647e-05	Down	PREDICTED: Vigna angularis uncharacterized LOC108329255 (LOC108329255), mRNA
108329980	1119	429	-1.67003	1.8671e-102	Down	PREDICTED: Vigna angularis protein phosphatase 2C 57 (LOC108329980), mRNA
108340405	82.36	31.57	-1.67026	7.18587e-09	Down	PREDICTED: Vigna angularis beta-glucosidase 13-like (LOC108340405), transcript variant X3, mRNA;PREDICTED: Vigna angularis beta-glucosidase 13-like (LOC108340405), transcript variant X2, mRNA;PREDICTED: Vigna angularis beta-glucosidase 13-like (LOC108340405), transcript variant X4, mRNA;PREDICTED: Vigna angularis beta-glucosidase 13-like (LOC108340405), transcript variant X1, mRNA
108341307	405	155	-1.67252	4.92168e-38	Down	PREDICTED: Vigna angularis uncharacterized LOC108341307 (LOC108341307), mRNA
108341813	2107	806	-1.67321	2.55924e-192	Down	PREDICTED: Vigna angularis uncharacterized LOC108341813 (LOC108341813), mRNA
108340372	212	81	-1.67494	1.25252e-20	Down	PREDICTED: Vigna angularis mavicyanin-like (LOC108340372), mRNA
108325609	1156	441	-1.67716	1.95861e-106	Down	PREDICTED: Vigna angularis putative glycine-rich cell wall structural protein 1 (LOC108325609), mRNA
108335213	97	37	-1.67733	3.05107e-10	Down	PREDICTED: Vigna angularis uncharacterized LOC108335213 (LOC108335213), mRNA
108324326	126	48	-1.67919	6.88817e-13	Down	PREDICTED: Vigna angularis uncharacterized LOC108324326 (LOC108324326), mRNA
108345909	578	220	-1.68043	4.9269e-54	Down	PREDICTED: Vigna angularis F-box protein PP2-A13-like (LOC108345909), mRNA
108340936	473	180	-1.68071	1.75079e-44	Down	PREDICTED: Vigna angularis spermidine hydroxycinnamoyl transferase-like (LOC108340936), mRNA
108339035	29	11	-1.68542	0.000445569	Down	PREDICTED: Vigna angularis uncharacterized LOC108339035 (LOC108339035), mRNA
108333127	7311.45	2765	-1.68975	0	Down	PREDICTED: Vigna angularis ACT domain-containing protein ACR11-like (LOC108333127), mRNA
108340753	1339	506	-1.69082	1.73704e-124	Down	PREDICTED: Vigna angularis protein TIC 62, chloroplastic (LOC108340753), transcript variant X2, mRNA;PREDICTED: Vigna angularis protein TIC 62, chloroplastic (LOC108340753), transcript variant X1, mRNA
108340999	143	54	-1.69185	1.43101e-14	Down	PREDICTED: Vigna angularis thaumatin-like protein 1b (LOC108340999), mRNA
108319146	1032	389	-1.69447	1.55537e-96	Down	PREDICTED: Vigna angularis linoleate 13S-lipoxygenase 3-1, chloroplastic-like (LOC108319146), mRNA
108333229	30.2	11.29	-1.70637	0.000307546	Down	PREDICTED: Vigna angularis galactan beta-1,4-galactosyltransferase GALS3-like (LOC108333229), mRNA
108341895	25484	9526	-1.70652	0	Down	PREDICTED: Vigna angularis plastocyanin (LOC108341895), mRNA
108329066	136331	50725.7	-1.7132	0	Down	PREDICTED: Vigna angularis ribulose bisphosphate carboxylase/oxygenase activase, chloroplastic (LOC108329066), mRNA
108341255	25.1	9.31	-1.7177	0.000879303	Down	PREDICTED: Vigna angularis uncharacterized LOC108341255 (LOC108341255), mRNA
108334933	101.45	37.62	-1.71807	5.82759e-11	Down	PREDICTED: Vigna angularis pentatricopeptide repeat-containing protein At5g50280, chloroplastic-like (LOC108334933), mRNA
108346781	172.75	63.98	-1.71986	1.12736e-17	Down	PREDICTED: Vigna angularis zinc finger protein ZAT5-like (LOC108346781), mRNA
108334672	1831	676	-1.72441	1.65088e-174	Down	PREDICTED: Vigna angularis pentatricopeptide repeat-containing protein At5g13770, chloroplastic (LOC108334672), mRNA
108342278	616	226	-1.73348	5.23352e-60	Down	PREDICTED: Vigna angularis uncharacterized LOC108342278 (LOC108342278), mRNA
108342425	25.88	9.45	-1.74032	0.000670021	Down	PREDICTED: Vigna angularis spermidine coumaroyl-CoA acyltransferase-like (LOC108342425), mRNA
108345351	40.54	14.79	-1.74159	2.57787e-05	Down	PREDICTED: Vigna angularis uncharacterized LOC108345351 (LOC108345351), transcript variant X2, mRNA;PREDICTED: Vigna angularis uncharacterized LOC108345351 (LOC108345351), transcript variant X1, mRNA
108334107	129	47	-1.74351	8.5168e-14	Down	PREDICTED: Vigna angularis cyclin-U1-1 (LOC108334107), mRNA
108333652	77	28	-1.7463	7.77271e-09	Down	PREDICTED: Vigna angularis uncharacterized LOC108333652 (LOC108333652), mRNA
108329384	339	123	-1.7495	4.53238e-34	Down	PREDICTED: Vigna angularis probable DNA helicase MCM8 (LOC108329384), transcript variant X1, mRNA;PREDICTED: Vigna angularis probable DNA helicase MCM8 (LOC108329384), transcript variant X2, mRNA
108345814	80	29	-1.75082	3.7516e-09	Down	PREDICTED: Vigna angularis general transcription factor IIF subunit 2-like (LOC108345814), mRNA
108336305	973	352.66	-1.75103	2.52751e-95	Down	PREDICTED: Vigna angularis thylakoid lumenal 29 kDa protein, chloroplastic (LOC108336305), transcript variant X2, mRNA;PREDICTED: Vigna angularis thylakoid lumenal 29 kDa protein, chloroplastic (LOC108336305), transcript variant X1, mRNA
108319876	475	172	-1.75239	2.81056e-47	Down	PREDICTED: Vigna angularis chalcone synthase (LOC108319876), mRNA
108337717	47	17	-1.75399	5.57613e-06	Down	PREDICTED: Vigna angularis indole-3-pyruvate monooxygenase YUCCA6-like (LOC108337717), mRNA
108343528	108	39	-1.75635	6.80995e-12	Down	PREDICTED: Vigna angularis protein RADIALIS-like 3 (LOC108343528), mRNA
108325469	344	124	-1.75894	8.39987e-35	Down	PREDICTED: Vigna angularis dihydrodipicolinate reductase-like protein CRR1, chloroplastic (LOC108325469), transcript variant X1, mRNA;PREDICTED: Vigna angularis dihydrodipicolinate reductase-like protein CRR1, chloroplastic (LOC108325469), transcript variant X2, mRNA
108328056	50	18	-1.7608	2.69226e-06	Down	PREDICTED: Vigna angularis uncharacterized LOC108328056 (LOC108328056), mRNA
108343784	2790	1004	-1.76137	3.29606e-273	Down	PREDICTED: Vigna angularis zinc finger protein CONSTANS-LIKE 16 (LOC108343784), transcript variant X2, misc_RNA;PREDICTED: Vigna angularis zinc finger protein CONSTANS-LIKE 16 (LOC108343784), transcript variant X1, mRNA;PREDICTED: Vigna angularis zinc finger protein CONSTANS-LIKE 16 (LOC108343784), transcript variant X3, misc_RNA
108341215	56	20	-1.7723	6.27143e-07	Down	PREDICTED: Vigna angularis zinc finger CCCH domain-containing protein 18-like (LOC108341215), transcript variant X2, mRNA;PREDICTED: Vigna angularis zinc finger CCCH domain-containing protein 18-like (LOC108341215), transcript variant X4, mRNA;PREDICTED: Vigna angularis zinc finger CCCH domain-containing protein 18-like (LOC108341215), transcript variant X3, mRNA;PREDICTED: Vigna angularis zinc f…
108324120	84	30	-1.7723	1.12532e-09	Down	PREDICTED: Vigna angularis long-chain-alcohol oxidase FAO1-like (LOC108324120), mRNA
108345334	33.83	12.04	-1.77734	9.20769e-05	Down	PREDICTED: Vigna angularis ABC transporter G family member 11-like (LOC108345334), mRNA
108345332	33.83	12.04	-1.77734	9.20769e-05	Down	PREDICTED: Vigna angularis ABC transporter G family member 11-like (LOC108345332), mRNA
108331258	43.1	15.31	-1.78008	1.09336e-05	Down	PREDICTED: Vigna angularis probable flavin-containing monooxygenase 1 (LOC108331258), mRNA
108333894	44.67	15.84	-1.7826	7.49137e-06	Down	PREDICTED: Vigna angularis uncharacterized LOC108333894 (LOC108333894), mRNA
108346234	819.03	289.2	-1.78872	8.12282e-83	Down	PREDICTED: Vigna angularis uncharacterized protein sll1770-like (LOC108346234), transcript variant X1, mRNA;PREDICTED: Vigna angularis uncharacterized protein sll1770-like (LOC108346234), transcript variant X2, misc_RNA
108328600	156	55	-1.79091	5.98617e-17	Down	PREDICTED: Vigna angularis BAG family molecular chaperone regulator 2-like (LOC108328600), mRNA
108338948	1276	447	-1.80015	2.0347e-129	Down	PREDICTED: Vigna angularis protochlorophyllide reductase, chloroplastic-like (LOC108338948), mRNA
108326987	83	29	-1.80393	8.88064e-10	Down	PREDICTED: Vigna angularis protein trichome birefringence-like 19 (LOC108326987), mRNA
108336116	21225	7412.04	-1.80469	0	Down	PREDICTED: Vigna angularis oxygen-evolving enhancer protein 1, chloroplastic (LOC108336116), mRNA
108325403	341	119	-1.80568	9.85028e-36	Down	PREDICTED: Vigna angularis probable galactinol--sucrose galactosyltransferase 2 (LOC108325403), mRNA
108339781	69	24	-1.81043	2.09121e-08	Down	PREDICTED: Vigna angularis probable N-acetyltransferase HLS1 (LOC108339781), mRNA
108320848	5261	1826	-1.81352	0	Down	PREDICTED: Vigna angularis uncharacterized LOC108320848 (LOC108320848), mRNA
108334066	5790	2005	-1.81683	0	Down	PREDICTED: Vigna angularis protochlorophyllide reductase, chloroplastic (LOC108334066), mRNA
108319930	110	38	-1.8203	1.2641e-12	Down	PREDICTED: Vigna angularis uncharacterized protein At4g06744-like (LOC108319930), mRNA
108327794	472	163	-1.82078	1.82698e-49	Down	PREDICTED: Vigna angularis rho GTPase-activating protein 2-like (LOC108327794), mRNA
108344668	108.23	37.11	-1.83109	1.55685e-12	Down	PREDICTED: Vigna angularis mitogen-activated protein kinase 9-like (LOC108344668), mRNA
108331844	3223	1102	-1.83515	0	Down	PREDICTED: Vigna angularis uncharacterized LOC108331844 (LOC108331844), mRNA
108328990	402.89	137.06	-1.84245	4.25847e-43	Down	PREDICTED: Vigna angularis uncharacterized LOC108328990 (LOC108328990), transcript variant X2, mRNA;PREDICTED: Vigna angularis uncharacterized LOC108328990 (LOC108328990), transcript variant X1, mRNA
108337465	8222	2797	-1.84248	0	Down	PREDICTED: Vigna angularis uncharacterized LOC108337465 (LOC108337465), mRNA
108342116	50	17	-1.84326	1.30169e-06	Down	PREDICTED: Vigna angularis protein RADIALIS-like 1 (LOC108342116), transcript variant X2, mRNA;PREDICTED: Vigna angularis protein RADIALIS-like 1 (LOC108342116), transcript variant X1, mRNA
108337147	56	19	-1.8463	3.0182e-07	Down	PREDICTED: Vigna angularis 14 kDa proline-rich protein DC2.15-like (LOC108337147), mRNA
108337119	62	21	-1.84875	6.98514e-08	Down	PREDICTED: Vigna angularis pentatricopeptide repeat-containing protein At5g66520-like (LOC108337119), mRNA
108346018	25240.9	8546	-1.84931	0	Down	PREDICTED: Vigna angularis ribulose bisphosphate carboxylase small chain 1, chloroplastic (LOC108346018), mRNA
108321352	24	8.11	-1.85213	0.000631057	Down	PREDICTED: Vigna angularis mannan endo-1,4-beta-mannosidase 6 (LOC108321352), mRNA
108319719	1053	354	-1.85955	8.12796e-112	Down	PREDICTED: Vigna angularis NAD(P)H-quinone oxidoreductase subunit L, chloroplastic (LOC108319719), mRNA
108343904	21206	7122	-1.86099	0	Down	PREDICTED: Vigna angularis photosystem I reaction center subunit III, chloroplastic (LOC108343904), transcript variant X1, mRNA;PREDICTED: Vigna angularis photosystem I reaction center subunit III, chloroplastic (LOC108343904), transcript variant X2, mRNA
108340350	3687	1237	-1.86247	0	Down	PREDICTED: Vigna angularis phototropin-1-like (LOC108340350), transcript variant X3, mRNA;PREDICTED: Vigna angularis phototropin-1-like (LOC108340350), transcript variant X2, mRNA;PREDICTED: Vigna angularis phototropin-1-like (LOC108340350), transcript variant X1, mRNA
108347630	28311	9494	-1.86314	0	Down	PREDICTED: Vigna angularis chlorophyll a-b binding protein CP29.2, chloroplastic-like (LOC108347630), mRNA
108341290	30.96	10.36	-1.86625	0.000108504	Down	PREDICTED: Vigna angularis tripeptidyl-peptidase 2-like (LOC108341290), mRNA
108327471	35.51	11.84	-1.87142	3.4651e-05	Down	PREDICTED: Vigna angularis potassium transporter 8-like (LOC108327471), mRNA
108347304	24	8	-1.87183	0.000579997	Down	PREDICTED: Vigna angularis uncharacterized LOC108347304 (LOC108347304), mRNA
108339786	66	22	-1.87183	2.05854e-08	Down	PREDICTED: Vigna angularis TPD1 protein homolog 1-like (LOC108339786), transcript variant X3, mRNA;PREDICTED: Vigna angularis TPD1 protein homolog 1-like (LOC108339786), transcript variant X1, mRNA;PREDICTED: Vigna angularis TPD1 protein homolog 1-like (LOC108339786), transcript variant X2, mRNA
108333518	1218	406	-1.87183	2.78587e-130	Down	PREDICTED: Vigna angularis photosystem II repair protein PSB27-H1, chloroplastic (LOC108333518), mRNA
108327214	48	16	-1.87183	1.64708e-06	Down	PREDICTED: Vigna angularis probable disease resistance protein At5g63020 (LOC108327214), mRNA
108324041	33	11	-1.87183	6.39883e-05	Down	PREDICTED: Vigna angularis cationic amino acid transporter 7, chloroplastic (LOC108324041), mRNA
108325748	37.27	12.42	-1.87222	2.24364e-05	Down	PREDICTED: Vigna angularis uncharacterized LOC108325748 (LOC108325748), mRNA
108331157	16536	5495	-1.87629	0	Down	PREDICTED: Vigna angularis photosystem II core complex proteins psbY, chloroplastic (LOC108331157), mRNA
108328910	3756	1247	-1.8776	0	Down	PREDICTED: Vigna angularis uncharacterized LOC108328910 (LOC108328910), mRNA
108321818	229	76	-1.87814	9.85316e-26	Down	PREDICTED: Vigna angularis dehydration-responsive element-binding protein 3-like (LOC108321818), mRNA
108320642	423	140	-1.8821	1.85641e-46	Down	PREDICTED: Vigna angularis uncharacterized LOC108320642 (LOC108320642), mRNA
108323777	5363	1774	-1.8829	0	Down	PREDICTED: Vigna angularis geranylgeranyl diphosphate reductase, chloroplastic (LOC108323777), mRNA
108332490	614.67	203	-1.8852	5.00653e-67	Down	PREDICTED: Vigna angularis beta-amylase-like (LOC108332490), transcript variant X1, mRNA;PREDICTED: Vigna angularis beta-amylase-like (LOC108332490), transcript variant X2, mRNA
108345376	179	59	-1.88804	1.46237e-20	Down	PREDICTED: Vigna angularis lachrymatory-factor synthase-like (LOC108345376), mRNA
108341163	18224.8	6005.29	-1.88846	0	Down	PREDICTED: Vigna angularis beta-glucosidase 47-like (LOC108341163), mRNA
108325216	149	49	-1.89133	2.13812e-17	Down	PREDICTED: Vigna angularis geraniol 8-hydroxylase-like (LOC108325216), mRNA
108340904	73	24	-1.89173	2.90367e-09	Down	PREDICTED: Vigna angularis probable LRR receptor-like serine/threonine-protein kinase At2g24230 (LOC108340904), mRNA
108324739	500.67	164.57	-1.89203	4.13766e-55	Down	PREDICTED: Vigna angularis trihelix transcription factor GT-2-like (LOC108324739), mRNA
108337051	20521.2	6743.1	-1.8925	0	Down	PREDICTED: Vigna angularis oxygen-evolving enhancer protein 2, chloroplastic-like (LOC108337051), mRNA
108330700	70	23	-1.89259	6.01639e-09	Down	PREDICTED: Vigna angularis uncharacterized LOC108330700 (LOC108330700), mRNA
108347573	1317	432	-1.89502	4.12282e-143	Down	PREDICTED: Vigna angularis NAD(P)H-quinone oxidoreductase subunit S, chloroplastic (LOC108347573), mRNA
108337785	55	18	-1.8983	2.32224e-07	Down	PREDICTED: Vigna angularis receptor-like protein 12 (LOC108337785), mRNA
108331431	80	26	-1.90836	4.09532e-10	Down	PREDICTED: Vigna angularis heptahelical transmembrane protein 2-like (LOC108331431), mRNA
108332546	74	24	-1.91136	1.7589e-09	Down	PREDICTED: Vigna angularis sulfate transporter 2.1-like (LOC108332546), transcript variant X2, mRNA;PREDICTED: Vigna angularis sulfate transporter 2.1-like (LOC108332546), transcript variant X3, mRNA;PREDICTED: Vigna angularis sulfate transporter 2.1-like (LOC108332546), transcript variant X1, mRNA
108339705	1205	389	-1.91806	3.71028e-133	Down	PREDICTED: Vigna angularis tetrapyrrole-binding protein, chloroplastic (LOC108339705), mRNA
108326955	31	10	-1.91914	8.07944e-05	Down	PREDICTED: Vigna angularis receptor protein kinase-like protein ZAR1 (LOC108326955), mRNA
108325041	1870	599	-1.92928	1.50055e-207	Down	PREDICTED: Vigna angularis fructose-1,6-bisphosphatase, cytosolic (LOC108325041), transcript variant X1, mRNA;PREDICTED: Vigna angularis fructose-1,6-bisphosphatase, cytosolic (LOC108325041), transcript variant X2, mRNA
108336997	44.87	14.36	-1.93056	2.21699e-06	Down	PREDICTED: Vigna angularis glutaredoxin-C6-like (LOC108336997), partial mRNA
108328663	169	54	-1.93286	4.53278e-20	Down	PREDICTED: Vigna angularis putative lipid-binding protein At4g00165 (LOC108328663), mRNA
108336118	22	7	-1.93895	0.000730835	Down	PREDICTED: Vigna angularis 14 kDa proline-rich protein DC2.15-like (LOC108336118), mRNA
108329157	22	7	-1.93895	0.000730835	Down	PREDICTED: Vigna angularis EPIDERMAL PATTERNING FACTOR-like protein 1 (LOC108329157), mRNA
108331271	164	52	-1.94398	1.17333e-19	Down	PREDICTED: Vigna angularis transcription factor MYB114-like (LOC108331271), mRNA
108346874	19271.8	6106.45	-1.94495	0	Down	PREDICTED: Vigna angularis oxygen-evolving enhancer protein 3-2, chloroplastic-like (LOC108346874), mRNA
108330722	284	89	-1.96088	2.34755e-33	Down	PREDICTED: Vigna angularis probable galactinol--sucrose galactosyltransferase 2 (LOC108330722), mRNA
108319174	21468	6682.96	-1.9705	0	Down	PREDICTED: Vigna angularis oxygen-evolving enhancer protein 1, chloroplastic-like (LOC108319174), mRNA
108328518	63.85	19.85	-1.97242	1.13025e-08	Down	PREDICTED: Vigna angularis uncharacterized LOC108328518 (LOC108328518), mRNA
108330430	200	62	-1.97653	3.78592e-24	Down	PREDICTED: Vigna angularis uncharacterized LOC108330430 (LOC108330430), mRNA
108341049	165	51	-1.98077	3.16093e-20	Down	PREDICTED: Vigna angularis expansin-A8-like (LOC108341049), mRNA
108336094	480.71	148.37	-1.98284	2.77934e-56	Down	PREDICTED: Vigna angularis L-glyceraldehyde 3-phosphate reductase-like (LOC108336094), transcript variant X2, mRNA;PREDICTED: Vigna angularis L-glyceraldehyde 3-phosphate reductase-like (LOC108336094), transcript variant X1, mRNA
108320661	2140	660	-1.98394	3.04337e-246	Down	PREDICTED: Vigna angularis pentatricopeptide repeat-containing protein At5g21222-like (LOC108320661), transcript variant X3, mRNA;PREDICTED: Vigna angularis pentatricopeptide repeat-containing protein At5g21222-like (LOC108320661), transcript variant X2, mRNA;PREDICTED: Vigna angularis pentatricopeptide repeat-containing protein At5g21222-like (LOC108320661), transcript variant X4, mRNA;PREDICTED…
108339662	133	41	-1.9846	1.2694e-16	Down	PREDICTED: Vigna angularis proline-rich protein 4 (LOC108339662), transcript variant X2, mRNA;PREDICTED: Vigna angularis proline-rich protein 4 (LOC108339662), transcript variant X1, mRNA
108331683	39	12	-1.98731	6.71184e-06	Down	PREDICTED: Vigna angularis two-component response regulator ORR9-like (LOC108331683), mRNA
108324960	7154	2199	-1.98877	0	Down	PREDICTED: Vigna angularis glycerate dehydrogenase (LOC108324960), mRNA
108342143	864	264	-1.99736	4.86259e-101	Down	PREDICTED: Vigna angularis root phototropism protein 2 (LOC108342143), mRNA
108330537	36	11	-1.99736	1.39064e-05	Down	PREDICTED: Vigna angularis B-box zinc finger protein 20 (LOC108330537), mRNA
108325492	2880	877	-2.00229	0	Down	PREDICTED: Vigna angularis zinc finger protein CONSTANS-LIKE 16-like (LOC108325492), mRNA
108328972	7362	2237	-2.0054	0	Down	PREDICTED: Vigna angularis magnesium-chelatase subunit ChlH, chloroplastic (LOC108328972), mRNA
108339033	43	13	-2.01269	1.92468e-06	Down	PREDICTED: Vigna angularis external alternative NAD(P)H-ubiquinone oxidoreductase B3, mitochondrial-like (LOC108339033), mRNA
108342439	824	248	-2.01917	8.81844e-98	Down	PREDICTED: Vigna angularis NAD(P)H-quinone oxidoreductase subunit N, chloroplastic (LOC108342439), mRNA
108323181	113	34	-2.01958	1.22656e-14	Down	PREDICTED: Vigna angularis seed linoleate 9S-lipoxygenase-like (LOC108323181), transcript variant X2, mRNA;PREDICTED: Vigna angularis seed linoleate 9S-lipoxygenase-like (LOC108323181), transcript variant X1, mRNA
108328186	30	9	-2.02383	5.99852e-05	Down	PREDICTED: Vigna angularis plant cysteine oxidase 2-like (LOC108328186), mRNA
108319334	87	26	-2.02937	1.1452e-11	Down	PREDICTED: Vigna angularis uncharacterized LOC108319334 (LOC108319334), mRNA
108323893	37	11	-2.03689	8.27043e-06	Down	PREDICTED: Vigna angularis auxin-responsive protein IAA29-like (LOC108323893), mRNA
108334426	1948	578	-2.03972	1.85746e-232	Down	PREDICTED: Vigna angularis transcription factor MYB48-like (LOC108334426), mRNA
108327813	27	8	-2.04176	0.000123956	Down	PREDICTED: Vigna angularis uncharacterized LOC108327813 (LOC108327813), transcript variant X2, mRNA;PREDICTED: Vigna angularis uncharacterized LOC108327813 (LOC108327813), transcript variant X1, mRNA
108320502	4123.01	1221	-2.0425	0	Down	PREDICTED: Vigna angularis photosystem I reaction center subunit VI-2, chloroplastic-like (LOC108320502), mRNA
108325546	995	294	-2.04575	8.56566e-120	Down	PREDICTED: Vigna angularis photosynthetic NDH subunit of subcomplex B 5, chloroplastic (LOC108325546), mRNA
108335359	282	83	-2.05138	4.69908e-35	Down	PREDICTED: Vigna angularis WAT1-related protein At5g40240-like (LOC108335359), transcript variant X3, mRNA;PREDICTED: Vigna angularis WAT1-related protein At5g40240-like (LOC108335359), transcript variant X2, mRNA;PREDICTED: Vigna angularis WAT1-related protein At5g40240-like (LOC108335359), transcript variant X1, mRNA
108337811	133	39	-2.05675	2.40777e-17	Down	PREDICTED: Vigna angularis protein RADIALIS-like 3 (LOC108337811), mRNA
108320075	45.65	13.35	-2.06064	6.49389e-07	Down	PREDICTED: Vigna angularis uncharacterized LOC108320075 (LOC108320075), transcript variant X1, ncRNA;PREDICTED: Vigna angularis uncharacterized LOC108320075 (LOC108320075), transcript variant X2, ncRNA
108342042	24	7	-2.06448	0.00025707	Down	PREDICTED: Vigna angularis protein JASON (LOC108342042), mRNA
108326796	42.79	12.46	-2.06684	1.36894e-06	Down	PREDICTED: Vigna angularis 3-hydroxyacyl-[acyl-carrier-protein] dehydratase FabZ-like (LOC108326796), mRNA
108334068	10548	3066	-2.06941	0	Down	PREDICTED: Vigna angularis photosystem I reaction center subunit V, chloroplastic (LOC108334068), mRNA
108331374	20.96	6.08	-2.07236	0.000584817	Down	PREDICTED: Vigna angularis uncharacterized LOC108331374 (LOC108331374), transcript variant X1, ncRNA;PREDICTED: Vigna angularis uncharacterized LOC108331374 (LOC108331374), transcript variant X2, ncRNA
108343223	1128	327	-2.07327	5.69307e-138	Down	PREDICTED: Vigna angularis uncharacterized LOC108343223 (LOC108343223), mRNA
108331184	38	11	-2.07536	4.88841e-06	Down	PREDICTED: Vigna angularis auxin-induced protein 15A-like (LOC108331184), mRNA
108343516	208	60	-2.08042	1.10856e-26	Down	PREDICTED: Vigna angularis CO(2)-response secreted protease (LOC108343516), mRNA
108333976	5399.99	1549	-2.08849	0	Down	PREDICTED: Vigna angularis photosystem I reaction center subunit VI, chloroplastic-like (LOC108333976), mRNA
108328255	2485	712	-2.09017	1.23393e-305	Down	PREDICTED: Vigna angularis uncharacterized LOC108328255 (LOC108328255), mRNA
108342067	264.21	75.58	-2.09248	9.61955e-34	Down	PREDICTED: Vigna angularis stem-specific protein TSJT1-like (LOC108342067), mRNA
108327325	26.7	7.59	-2.10154	0.000102279	Down	PREDICTED: Vigna angularis pentatricopeptide repeat-containing protein At3g61520, mitochondrial-like (LOC108327325), mRNA
108323648	21034	5971	-2.10355	0	Down	PREDICTED: Vigna angularis cytochrome P450 83B1-like (LOC108323648), partial mRNA
108338070	185.62	52.65	-2.10472	2.67022e-24	Down	PREDICTED: Vigna angularis expansin-A11-like (LOC108338070), transcript variant X5, mRNA;PREDICTED: Vigna angularis expansin-A11-like (LOC108338070), transcript variant X4, mRNA;PREDICTED: Vigna angularis expansin-A11-like (LOC108338070), transcript variant X1, mRNA;PREDICTED: Vigna angularis expansin-A11-like (LOC108338070), transcript variant X7, mRNA;PREDICTED: Vigna angularis expansin-A11-lik…
108329545	4207	1187	-2.11234	0	Down	PREDICTED: Vigna angularis magnesium-protoporphyrin IX monomethyl ester [oxidative] cyclase, chloroplastic (LOC108329545), mRNA
108330044	278	78	-2.12041	5.23749e-36	Down	PREDICTED: Vigna angularis galactinol--sucrose galactosyltransferase-like (LOC108330044), mRNA
108337138	275	77	-2.12337	1.07145e-35	Down	PREDICTED: Vigna angularis peroxiredoxin Q, chloroplastic (LOC108337138), mRNA
108331429	3826	1070	-2.12509	0	Down	PREDICTED: Vigna angularis protein TSS (LOC108331429), transcript variant X2, mRNA;PREDICTED: Vigna angularis protein TSS (LOC108331429), transcript variant X1, mRNA
108325551	1023	286	-2.12559	3.102e-129	Down	PREDICTED: Vigna angularis photosynthetic NDH subunit of lumenal location 1, chloroplastic (LOC108325551), mRNA
108325353	5825	1621	-2.13224	0	Down	PREDICTED: Vigna angularis universal stress protein A-like protein (LOC108325353), mRNA
108337541	55.42	15.41	-2.13341	2.18537e-08	Down	PREDICTED: Vigna angularis uncharacterized LOC108337541 (LOC108337541), mRNA
108347462	10531.1	2927.07	-2.13399	0	Down	PREDICTED: Vigna angularis chlorophyll a-b binding protein 7, chloroplastic-like (LOC108347462), mRNA
108333294	101	28	-2.13773	3.98489e-14	Down	PREDICTED: Vigna angularis cation/H(+) antiporter 28-like (LOC108333294), transcript variant X2, mRNA;PREDICTED: Vigna angularis cation/H(+) antiporter 28-like (LOC108333294), transcript variant X1, mRNA
108338871	7988	2209	-2.14131	0	Down	PREDICTED: Vigna angularis photosystem II 5 kDa protein, chloroplastic (LOC108338871), mRNA
108323616	42.37	11.69	-2.14464	8.74171e-07	Down	PREDICTED: Vigna angularis leucine-rich repeat receptor-like serine/threonine-protein kinase BAM1 (LOC108323616), partial mRNA
108342331	97.89	26.93	-2.14882	8.14109e-14	Down	PREDICTED: Vigna angularis ferredoxin, leaf L-A-like (LOC108342331), mRNA
108328246	62	17	-2.1536	2.64329e-09	Down	PREDICTED: Vigna angularis transcription repressor OFP13-like (LOC108328246), mRNA
108331279	285	78	-2.15628	1.23105e-37	Down	PREDICTED: Vigna angularis zinc finger protein 1-like (LOC108331279), mRNA
108334111	698	191	-2.15652	3.4629e-90	Down	PREDICTED: Vigna angularis beta-galactosidase 1-like (LOC108334111), mRNA
108322634	5318	1452	-2.15971	0	Down	PREDICTED: Vigna angularis photosystem I reaction center subunit psaK, chloroplastic (LOC108322634), mRNA
108334406	693	189	-2.16134	8.4908e-90	Down	PREDICTED: Vigna angularis protein LOL1 (LOC108334406), transcript variant X1, mRNA;PREDICTED: Vigna angularis protein LOL1 (LOC108334406), transcript variant X2, mRNA;PREDICTED: Vigna angularis protein LOL1 (LOC108334406), transcript variant X3, mRNA
108328225	99	27	-2.16134	4.77501e-14	Down	PREDICTED: Vigna angularis phenolic glucoside malonyltransferase 2-like (LOC108328225), mRNA
108346111	90716.1	24663	-2.16588	0	Down	PREDICTED: Vigna angularis ribulose bisphosphate carboxylase small chain 1, chloroplastic (LOC108346111), mRNA
108335049	336	91	-2.17139	1.70771e-44	Down	PREDICTED: Vigna angularis pentatricopeptide repeat-containing protein At1g31920 (LOC108335049), mRNA
108325317	207	56	-2.173	5.56338e-28	Down	PREDICTED: Vigna angularis E3 ubiquitin-protein ligase SGR9, amyloplastic-like (LOC108325317), mRNA
108335318	993	268	-2.17643	3.2003e-129	Down	PREDICTED: Vigna angularis photosynthetic NDH subunit of lumenal location 2, chloroplastic (LOC108335318), mRNA
108339074	401	108	-2.17944	4.56187e-53	Down	PREDICTED: Vigna angularis protein CHLORORESPIRATORY REDUCTION 6, chloroplastic (LOC108339074), mRNA
108343711	220	59	-2.18559	7.46895e-30	Down	PREDICTED: Vigna angularis BAHD acyltransferase DCR (LOC108343711), mRNA
108343077	6247	1668	-2.19191	0	Down	PREDICTED: Vigna angularis chlorophyll a-b binding protein CP24 10A, chloroplastic (LOC108343077), mRNA
108326766	135.03	35.81	-2.20171	4.90411e-19	Down	PREDICTED: Vigna angularis triphosphate tunel metalloenzyme 3-like (LOC108326766), mRNA
108322587	61	16	-2.21761	1.82766e-09	Down	PREDICTED: Vigna angularis metal transporter Nramp2-like (LOC108322587), mRNA
108347939	580	152	-2.21885	7.96168e-78	Down	PREDICTED: Vigna angularis heat stress transcription factor A-7a-like (LOC108347939), mRNA
108330427	67.44	17.64	-2.22162	2.49524e-10	Down	PREDICTED: Vigna angularis uncharacterized LOC108330427 (LOC108330427), mRNA
108337831	23	6	-2.22547	0.00018037	Down	PREDICTED: Vigna angularis E3 ubiquitin ligase BIG BROTHER-like (LOC108337831), mRNA
108339819	50	13	-2.23029	4.59732e-08	Down	PREDICTED: Vigna angularis uncharacterized LOC108339819 (LOC108339819), mRNA
108321809	231	60	-2.23173	4.69762e-32	Down	PREDICTED: Vigna angularis protein NRT1/ PTR FAMILY 1.2 (LOC108321809), mRNA
108319022	31.08	8.06	-2.234	1.4584e-05	Down	PREDICTED: Vigna angularis uncharacterized LOC108319022 (LOC108319022), ncRNA
108333605	54	14	-2.2344	1.3113e-08	Down	PREDICTED: Vigna angularis AP2-like ethylene-responsive transcription factor At1g16060 (LOC108333605), mRNA
108322270	2852	736	-2.24106	0	Down	PREDICTED: Vigna angularis protein CURVATURE THYLAKOID 1B, chloroplastic (LOC108322270), mRNA
108319415	69660.9	17971	-2.24155	0	Down	PREDICTED: Vigna angularis chlorophyll a-b binding protein 3, chloroplastic (LOC108319415), mRNA
108333242	3382.95	869.98	-2.2461	0	Down	PREDICTED: Vigna angularis uncharacterized LOC108333242 (LOC108333242), mRNA
108320208	158.35	40.66	-2.2483	1.29928e-22	Down	PREDICTED: Vigna angularis linoleate 9S-lipoxygenase 1-like (LOC108320208), mRNA
108347231	117	30	-2.25034	4.21166e-17	Down	PREDICTED: Vigna angularis transcription factor MYB1R1-like (LOC108347231), transcript variant X1, mRNA;PREDICTED: Vigna angularis transcription factor MYB1R1-like (LOC108347231), transcript variant X2, mRNA
108346034	29571	7578	-2.25116	0	Down	PREDICTED: Vigna angularis chlorophyll a-b binding protein CP26, chloroplastic (LOC108346034), mRNA
108341714	86	22	-2.2537	5.65817e-13	Down	PREDICTED: Vigna angularis periaxin-like (LOC108341714), mRNA
108330636	43	11	-2.2537	3.29659e-07	Down	PREDICTED: Vigna angularis anti-sigma-I factor RsgI6 (LOC108330636), mRNA
108321882	20.03	5.01	-2.28615	0.000365538	Down	PREDICTED: Vigna angularis uncharacterized LOC108321882 (LOC108321882), mRNA
108322305	9641.8	2411.11	-2.28647	0	Down	PREDICTED: Vigna angularis chlorophyll a-b binding protein 7, chloroplastic (LOC108322305), mRNA
108346213	32	8	-2.28687	8.29538e-06	Down	PREDICTED: Vigna angularis transcription factor bHLH57 (LOC108346213), transcript variant X2, mRNA;PREDICTED: Vigna angularis transcription factor bHLH57 (LOC108346213), transcript variant X1, mRNA;PREDICTED: Vigna angularis transcription factor bHLH57 (LOC108346213), transcript variant X3, mRNA
108340109	24	6	-2.28687	0.000103624	Down	PREDICTED: Vigna angularis uncharacterized LOC108340109 (LOC108340109), mRNA
108330991	28	7	-2.28687	2.92647e-05	Down	PREDICTED: Vigna angularis protein STAY-GREEN LIKE, chloroplastic (LOC108330991), mRNA
108334969	6945	1733	-2.28957	0	Down	PREDICTED: Vigna angularis photosystem I reaction center subunit N, chloroplastic (LOC108334969), mRNA
108326985	45172	11253	-2.29199	0	Down	PREDICTED: Vigna angularis mannan endo-1,4-beta-mannosidase 4-like (LOC108326985), mRNA
108345757	45	11	-2.31929	1.08677e-07	Down	PREDICTED: Vigna angularis G2/mitotic-specific cyclin S13-7-like (LOC108345757), transcript variant X2, mRNA;PREDICTED: Vigna angularis G2/mitotic-specific cyclin S13-7-like (LOC108345757), transcript variant X1, mRNA
108337209	21.9	5.34	-2.32289	0.000176708	Down	PREDICTED: Vigna angularis 18.5 kDa class I heat shock protein-like (LOC108337209), mRNA
108332395	78	19	-2.32434	2.67227e-12	Down	PREDICTED: Vigna angularis uncharacterized LOC108332395 (LOC108332395), mRNA
108340689	863.04	210	-2.32591	7.31556e-122	Down	PREDICTED: Vigna angularis aquaporin PIP2-7-like (LOC108340689), mRNA
108332932	321	78	-2.3279	3.20939e-46	Down	PREDICTED: Vigna angularis uncharacterized LOC108332932 (LOC108332932), mRNA
108338432	22720.6	5496.24	-2.33435	0	Down	PREDICTED: Vigna angularis chlorophyll a-b binding protein 215, chloroplastic (LOC108338432), mRNA
108333630	1176.73	284	-2.33769	1.07016e-166	Down	PREDICTED: Vigna angularis photosynthetic NDH subunit of subcomplex B 3, chloroplastic-like (LOC108333630), mRNA
108333657	46	11	-2.351	6.19778e-08	Down	PREDICTED: Vigna angularis uncharacterized LOC108333657 (LOC108333657), mRNA
108331146	601	143	-2.35822	1.21434e-86	Down	PREDICTED: Vigna angularis photosystem I chlorophyll a/b-binding protein 6, chloroplastic (LOC108331146), mRNA
108339792	10205	2404	-2.37264	0	Down	PREDICTED: Vigna angularis photosystem I subunit O (LOC108339792), mRNA
108337596	17	4	-2.37433	0.000745522	Down	PREDICTED: Vigna angularis cytochrome b561 and DOMON domain-containing protein At3g25290-like (LOC108337596), mRNA
108337529	17	4	-2.37433	0.000745522	Down	PREDICTED: Vigna angularis peroxidase P7-like (LOC108337529), mRNA
108331839	992	233	-2.37688	1.69421e-143	Down	PREDICTED: Vigna angularis uncharacterized LOC108331839 (LOC108331839), mRNA
108328079	969	227	-2.38067	1.84457e-140	Down	PREDICTED: Vigna angularis chlorophyll a-b binding protein CP29.3, chloroplastic (LOC108328079), mRNA
108334057	30	7	-2.3864	9.5376e-06	Down	PREDICTED: Vigna angularis uncharacterized LOC108334057 (LOC108334057), ncRNA
108323755	333	77	-2.39946	1.37504e-49	Down	PREDICTED: Vigna angularis probable plastid-lipid-associated protein 7, chloroplastic (LOC108323755), transcript variant X3, mRNA;PREDICTED: Vigna angularis probable plastid-lipid-associated protein 7, chloroplastic (LOC108323755), transcript variant X2, mRNA;PREDICTED: Vigna angularis probable plastid-lipid-associated protein 7, chloroplastic (LOC108323755), transcript variant X1, mRNA
108342316	26	6	-2.40235	3.3554e-05	Down	PREDICTED: Vigna angularis high mobility group B protein 9 (LOC108342316), mRNA
108323345	4095	943	-2.4054	0	Down	PREDICTED: Vigna angularis beta-galactosidase 1 (LOC108323345), mRNA
108331059	157	36	-2.41156	2.9086e-24	Down	PREDICTED: Vigna angularis UPF0047 protein C4A8.02c-like (LOC108331059), transcript variant X2, mRNA;PREDICTED: Vigna angularis UPF0047 protein C4A8.02c-like (LOC108331059), transcript variant X1, mRNA
108322899	11255	2572	-2.41647	0	Down	PREDICTED: Vigna angularis uncharacterized protein At5g39865 (LOC108322899), mRNA
108343361	75	17	-2.42822	1.96663e-12	Down	PREDICTED: Vigna angularis internal alternative NAD(P)H-ubiquinone oxidoreductase A1, mitochondrial (LOC108343361), mRNA
108337366	311	70	-2.43836	2.98632e-47	Down	PREDICTED: Vigna angularis uncharacterized LOC108337366 (LOC108337366), mRNA
108327999	76	17	-2.44733	1.11423e-12	Down	PREDICTED: Vigna angularis protein DETOXIFICATION 21-like (LOC108327999), mRNA
108329031	27	6	-2.45679	1.89301e-05	Down	PREDICTED: Vigna angularis uncharacterized LOC108329031 (LOC108329031), ncRNA
108328110	18	4	-2.45679	0.000420228	Down	PREDICTED: Vigna angularis laccase-12 (LOC108328110), mRNA
108333512	68.04	14.82	-2.48571	1.10036e-11	Down	PREDICTED: Vigna angularis F-box/LRR-repeat protein At4g29420-like (LOC108333512), mRNA
108333686	6645	1447	-2.48607	0	Down	PREDICTED: Vigna angularis protein WEAK CHLOROPLAST MOVEMENT UNDER BLUE LIGHT 1-like (LOC108333686), mRNA
108324716	46	10	-2.4885	2.23428e-08	Down	PREDICTED: Vigna angularis polygalacturonase-like (LOC108324716), mRNA
108347052	127.66	27.58	-2.49748	9.29873e-21	Down	PREDICTED: Vigna angularis oxygen-evolving enhancer protein 3-1, chloroplastic-like (LOC108347052), mRNA
108328500	20.47	4.4	-2.5048	0.000152944	Down	PREDICTED: Vigna angularis uncharacterized LOC108328500 (LOC108328500), ncRNA
108339836	33	7	-2.52391	1.70323e-06	Down	PREDICTED: Vigna angularis uncharacterized LOC108339836 (LOC108339836), mRNA
108340772	31	6.5	-2.54063	3.17878e-06	Down	PREDICTED: Vigna angularis fatty acyl-CoA reductase 3-like (LOC108340772), mRNA
108340134	21.34	4.47	-2.54208	9.93029e-05	Down	PREDICTED: Vigna angularis uncharacterized LOC108340134 (LOC108340134), transcript variant X1, ncRNA;PREDICTED: Vigna angularis uncharacterized LOC108340134 (LOC108340134), transcript variant X2, ncRNA
108339991	53	11	-2.55536	1.12687e-09	Down	PREDICTED: Vigna angularis uncharacterized LOC108339991 (LOC108339991), mRNA
108343125	1183	244	-2.56437	2.84152e-186	Down	PREDICTED: Vigna angularis photosystem I chlorophyll a/b-binding protein 5, chloroplastic (LOC108343125), mRNA
108343214	18.9	3.85	-2.58232	0.000210712	Down	PREDICTED: Vigna angularis GBF-interacting protein 1-like (LOC108343214), transcript variant X2, mRNA;PREDICTED: Vigna angularis GBF-interacting protein 1-like (LOC108343214), transcript variant X1, mRNA
108335415	79	16	-2.59065	6.76971e-14	Down	PREDICTED: Vigna angularis zinc finger protein CONSTANS-LIKE 16-like (LOC108335415), mRNA
108319856	1475.21	297.54	-2.59663	3.37829e-235	Down	PREDICTED: Vigna angularis chlorophyll a-b binding protein CP24 10A, chloroplastic-like (LOC108319856), mRNA
108342447	161	32	-2.61779	4.05171e-27	Down	PREDICTED: Vigna angularis uncharacterized LOC108342447 (LOC108342447), mRNA
108342276	81	16	-2.62672	2.08827e-14	Down	PREDICTED: Vigna angularis uncharacterized protein At4g15545-like (LOC108342276), transcript variant X2, mRNA;PREDICTED: Vigna angularis uncharacterized protein At4g15545-like (LOC108342276), transcript variant X1, mRNA
108343706	260	51	-2.63681	2.99612e-43	Down	PREDICTED: Vigna angularis plant cysteine oxidase 2-like (LOC108343706), mRNA
108322822	403	78	-2.6561	8.68746e-67	Down	PREDICTED: Vigna angularis glutamyl-tRNA reductase 1, chloroplastic-like (LOC108322822), mRNA
108330678	15753.6	2994.38	-2.68223	0	Down	PREDICTED: Vigna angularis chlorophyll a-b binding protein P4, chloroplastic (LOC108330678), mRNA
108322804	480	89	-2.71803	3.09981e-81	Down	PREDICTED: Vigna angularis granule-bound starch synthase 1, chloroplastic/amyloplastic-like (LOC108322804), transcript variant X4, mRNA;PREDICTED: Vigna angularis granule-bound starch synthase 1, chloroplastic/amyloplastic-like (LOC108322804), transcript variant X2, mRNA;PREDICTED: Vigna angularis granule-bound starch synthase 1, chloroplastic/amyloplastic-like (LOC108322804), transcript variant …
108345922	71.85	13.27	-2.72369	2.12825e-13	Down	PREDICTED: Vigna angularis cytochrome P450 CYP736A12-like (LOC108345922), mRNA
108322848	33	6	-2.7463	5.55452e-07	Down	PREDICTED: Vigna angularis zinc finger CCCH domain-containing protein 18-like (LOC108322848), transcript variant X3, mRNA;PREDICTED: Vigna angularis zinc finger CCCH domain-containing protein 18-like (LOC108322848), transcript variant X4, mRNA;PREDICTED: Vigna angularis zinc finger CCCH domain-containing protein 18-like (LOC108322848), transcript variant X2, mRNA;PREDICTED: Vigna angularis zinc f…
108345064	17	3	-2.78937	0.000247436	Down	PREDICTED: Vigna angularis uncharacterized LOC108345064 (LOC108345064), mRNA
108333629	51	9	-2.78937	3.80997e-10	Down	PREDICTED: Vigna angularis protein YABBY 4-like (LOC108333629), mRNA
108341361	110.23	19.26	-2.80371	2.40426e-20	Down	PREDICTED: Vigna angularis p21-activated protein kinase-interacting protein 1-like (LOC108341361), mRNA
108325438	16.56	2.88	-2.81043	0.000279488	Down	PREDICTED: Vigna angularis pentatricopeptide repeat-containing protein At1g52640, mitochondrial-like (LOC108325438), mRNA
108335331	1255.34	214.07	-2.83879	4.93108e-220	Down	PREDICTED: Vigna angularis glycine cleavage system H protein, mitochondrial (LOC108335331), mRNA
108329483	15.42	2.56	-2.87746	0.000381124	Down	PREDICTED: Vigna angularis glycerophosphodiester phosphodiesterase GDPDL7-like (LOC108329483), partial mRNA
108324772	30.58	5.01	-2.89657	7.3085e-07	Down	PREDICTED: Vigna angularis putative methyltransferase C9orf114 homolog (LOC108324772), mRNA
108331046	1772	287	-2.91312	0	Down	PREDICTED: Vigna angularis uncharacterized LOC108331046 (LOC108331046), mRNA
108343093	471	76	-2.91852	1.16901e-85	Down	PREDICTED: Vigna angularis uncharacterized LOC108343093 (LOC108343093), mRNA
108344954	81	13	-2.92628	6.0378e-16	Down	PREDICTED: Vigna angularis 70 kDa peptidyl-prolyl isomerase-like (LOC108344954), transcript variant X2, mRNA;PREDICTED: Vigna angularis 70 kDa peptidyl-prolyl isomerase-like (LOC108344954), transcript variant X1, mRNA
108336384	2715	423	-2.96909	0	Down	PREDICTED: Vigna angularis fructose-bisphosphate aldolase, cytoplasmic isozyme 1 (LOC108336384), mRNA
108321606	122	19	-2.96968	1.32682e-23	Down	PREDICTED: Vigna angularis probable methyltransferase PMT19 (LOC108321606), mRNA
108325708	13	2	-2.98731	0.000838228	Down	PREDICTED: Vigna angularis uncharacterized LOC108325708 (LOC108325708), transcript variant X2, ncRNA;PREDICTED: Vigna angularis uncharacterized LOC108325708 (LOC108325708), transcript variant X1, ncRNA
108333950	17361.5	2659.86	-2.99334	0	Down	PREDICTED: Vigna angularis chlorophyll a-b binding protein 13, chloroplastic-like (LOC108333950), mRNA
108335472	62	9	-3.07114	4.51587e-13	Down	PREDICTED: Vigna angularis uncharacterized LOC108335472 (LOC108335472), mRNA
108331022	14	2	-3.09422	0.00044932	Down	PREDICTED: Vigna angularis pentatricopeptide repeat-containing protein At2g21090-like (LOC108331022), partial mRNA
108329393	14	2	-3.09422	0.00044932	Down	PREDICTED: Vigna angularis uncharacterized LOC108329393 (LOC108329393), mRNA
108328122	14	2	-3.09422	0.00044932	Down	PREDICTED: Vigna angularis uncharacterized LOC108328122 (LOC108328122), transcript variant X2, mRNA;PREDICTED: Vigna angularis uncharacterized LOC108328122 (LOC108328122), transcript variant X1, mRNA
108320578	14	2	-3.09422	0.00044932	Down	PREDICTED: Vigna angularis transcription factor bHLH25-like (LOC108320578), mRNA
108324744	29	4	-3.14485	5.29891e-07	Down	PREDICTED: Vigna angularis phytosulfokine receptor 1-like (LOC108324744), mRNA
108327473	16.62	2.29	-3.14637	0.000127017	Down	PREDICTED: Vigna angularis agglutinin-2-like (LOC108327473), mRNA
108340483	991.46	134.14	-3.17268	1.73173e-193	Down	PREDICTED: Vigna angularis chlorophyll a-b binding protein 13, chloroplastic (LOC108340483), mRNA
108329240	15	2	-3.19376	0.000238641	Down	PREDICTED: Vigna angularis protein indeterminate-domain 2-like (LOC108329240), mRNA
108325829	267	34	-3.2601	2.49464e-54	Down	PREDICTED: Vigna angularis DNA ligase 1-like (LOC108325829), mRNA
108345872	2007.83	235.47	-3.37889	0	Down	PREDICTED: Vigna angularis chlorophyll a-b binding protein of LHCII type 1-like (LOC108345872), mRNA
108339961	19	2	-3.5348	1.84907e-05	Down	PREDICTED: Vigna angularis uncharacterized LOC108339961 (LOC108339961), mRNA
108347307	29	3	-3.55989	1.2981e-07	Down	PREDICTED: Vigna angularis ammonium transporter 2-like (LOC108347307), mRNA
108333635	13.17	1.25	-3.68412	0.000262576	Down	PREDICTED: Vigna angularis pentatricopeptide repeat-containing protein At2g37320-like (LOC108333635), mRNA
108337406	11	1	-3.7463	0.000740476	Down	PREDICTED: Vigna angularis UDP-glucuronate:xylan alpha-glucuronosyltransferase 2-like (LOC108337406), transcript variant X2, mRNA;PREDICTED: Vigna angularis UDP-glucuronate:xylan alpha-glucuronosyltransferase 2-like (LOC108337406), transcript variant X1, mRNA
108343722	430.25	27.41	-4.25927	1.99593e-104	Down	PREDICTED: Vigna angularis chlorophyll a-b binding protein of LHCII type 1-like (LOC108343722), mRNA
108323500	17	1	-4.37433	1.4749e-05	Down	PREDICTED: Vigna angularis zinc finger protein 4-like (LOC108323500), transcript variant X1, mRNA;PREDICTED: Vigna angularis zinc finger protein 4-like (LOC108323500), transcript variant X2, mRNA
108328366	38	2	-4.5348	8.42573e-11	Down	PREDICTED: Vigna angularis protein HEADING DATE 3B-like (LOC108328366), mRNA
108328547	9.52	0	-4.53783	0.000898465	Down	PREDICTED: Vigna angularis GDSL esterase/lipase CPRD49-like (LOC108328547), mRNA
108320278	18	0	-4.54606	7.07019e-06	Down	PREDICTED: Vigna angularis uncharacterized LOC108320278 (LOC108320278), transcript variant X2, ncRNA;PREDICTED: Vigna angularis uncharacterized LOC108320278 (LOC108320278), transcript variant X1, ncRNA
108342121	10.02	0	-4.61168	0.000651146	Down	PREDICTED: Vigna angularis uncharacterized LOC108342121 (LOC108342121), ncRNA
108343733	803.01	38.47	-4.67048	5.01317e-202	Down	PREDICTED: Vigna angularis chlorophyll a-b binding protein of LHCII type 1-like (LOC108343733), mRNA
108346455	10.54	0	-4.68467	0.000464805	Down	PREDICTED: Vigna angularis uncharacterized LOC108346455 (LOC108346455), mRNA
108332934	10.75	0	-4.71313	0.000406262	Down	PREDICTED: Vigna angularis sucrose-phosphatase 2-like (LOC108332934), mRNA
108334238	12	0	-4.87183	0.000181278	Down	PREDICTED: Vigna angularis probable LRR receptor-like serine/threonine-protein kinase At4g36180 (LOC108334238), mRNA
108339729	25	1	-4.93072	8.65222e-08	Down	PREDICTED: Vigna angularis GDSL esterase/lipase At1g71250 (LOC108339729), mRNA
108320330	12.91	0	-4.97729	0.00010141	Down	PREDICTED: Vigna angularis TSL-kinase interacting protein 1-like (LOC108320330), mRNA
108329055	13	0	-4.98731	9.58009e-05	Down	PREDICTED: Vigna angularis tropinone reductase homolog (LOC108329055), mRNA
108321212	13.43	0	-5.03426	7.30664e-05	Down	PREDICTED: Vigna angularis uncharacterized LOC108321212 (LOC108321212), mRNA
108343726	15	0	-5.19376	2.70539e-05	Down	PREDICTED: Vigna angularis developmental protein SEPALLATA 1 (LOC108343726), transcript variant X2, mRNA;PREDICTED: Vigna angularis developmental protein SEPALLATA 1 (LOC108343726), transcript variant X1, mRNA
108335368	16	0	-5.28687	1.44702e-05	Down	PREDICTED: Vigna angularis protein ALTERED XYLOGLUCAN 4-like (LOC108335368), transcript variant X1, mRNA;PREDICTED: Vigna angularis protein ALTERED XYLOGLUCAN 4-like (LOC108335368), transcript variant X2, mRNA
108325194	16.21	0	-5.30568	1.27202e-05	Down	PREDICTED: Vigna angularis cysteine-rich receptor-like protein kinase 29 (LOC108325194), mRNA
108339012	37.82	1	-5.52795	2.98331e-11	Down	PREDICTED: Vigna angularis uncharacterized LOC108339012 (LOC108339012), transcript variant X1, ncRNA;PREDICTED: Vigna angularis uncharacterized LOC108339012 (LOC108339012), transcript variant X2, ncRNA
108335605	21.92	0	-5.74104	3.87341e-07	Down	PREDICTED: Vigna angularis uncharacterized LOC108335605 (LOC108335605), ncRNA
108327630	23.56	0	-5.84514	1.45438e-07	Down	PREDICTED: Vigna angularis putative E3 ubiquitin-protein ligase LIN-2 (LOC108327630), mRNA
108335068	5391.87	104.54	-5.97553	0	Down	PREDICTED: Vigna angularis chlorophyll a-b binding protein of LHCII type 1-like (LOC108335068), mRNA
108320912	38.75	0	-6.56299	2.43944e-11	Down	PREDICTED: Vigna angularis THUMP domain-containing protein 1 homolog (LOC108320912), mRNA
108344684	942.54	6.91	-7.37859	2.36872e-231	Down	PREDICTED: Vigna angularis chlorophyll a-b binding protein of LHCII type 1-like (LOC108344684), mRNA
