# Supplementary material for: Histological and molecular responses of Vigna angularis to Uromyces vignae infection
Source: BMC Plant Biol. 2022 Oct 14;22:489. doi: 10.1186/s12870-022-03869-2 (PMC9563176; doi:10.1186/s12870-022-03869-2)
Supplement: Supplementary file 3 — Supplementary Material 3 [file 12870_2022_3869_MOESM3_ESM.xlsx]

## Sheet: CK_48-VS-Phi_48.DEGseq_Method.G
Table S3 List of the differentially expressed genes (DEGs) in infected leaf versus control at 48 hpi
Gene_ID	Relative Expression		log2FoldChange(48_hpi/48_CK)	Q-value	Up-Down-Regulation (48_hpi/48_CK)	Description
	48_CK	48_hpi
108343291	41599	7173	-2.51175	0	Down	PREDICTED: Vigna angularis asparagine synthetase [glutamine-hydrolyzing] 2 (LOC108343291), mRNA
108326985	37076	10309	-1.82243	0	Down	PREDICTED: Vigna angularis mannan endo-1,4-beta-mannosidase 4-like (LOC108326985), mRNA
108323648	39213	77258	1.0025	0	Up	PREDICTED: Vigna angularis cytochrome P450 83B1-like (LOC108323648), partial mRNA
108322299	29456	8713	-1.73317	0	Down	PREDICTED: Vigna angularis beta-D-xylosidase 1-like (LOC108322299), mRNA
108343121	8596	24254	1.52064	0	Up	PREDICTED: Vigna angularis 1,4-alpha-glucan-branching enzyme 1, chloroplastic/amyloplastic-like (LOC108343121), mRNA
108331609	21290	7402	-1.50004	0	Down	PREDICTED: Vigna angularis beta-galactosidase-like (LOC108331609), transcript variant X2, mRNA;PREDICTED: Vigna angularis beta-galactosidase-like (LOC108331609), transcript variant X1, mRNA
108331813	4147.52	14073.2	1.78679	0	Up	PREDICTED: Vigna angularis glucose-1-phosphate adenylyltransferase large subunit 1-like (LOC108331813), mRNA
108332098	14057.2	4304.42	-1.68326	0	Down	PREDICTED: Vigna angularis amidophosphoribosyltransferase, chloroplastic (LOC108332098), mRNA
108342448	2263.42	8710.75	1.96845	0	Up	PREDICTED: Vigna angularis pathogenesis-related protein 1-like (LOC108342448), mRNA
108340306	11537	23086	1.0249	0	Up	PREDICTED: Vigna angularis (R,S)-reticuline 7-O-methyltransferase-like (LOC108340306), mRNA
108342391	3282.58	10308.2	1.67505	0	Up	PREDICTED: Vigna angularis pathogenesis-related protein 1-like (LOC108342391), mRNA
108324070	11668	4172	-1.45959	0	Down	PREDICTED: Vigna angularis uncharacterized LOC108324070 (LOC108324070), mRNA
108343474	14412	6131	-1.20892	0	Down	PREDICTED: Vigna angularis basic 7S globulin-like (LOC108343474), mRNA
108347686	5426	12776	1.25963	0	Up	PREDICTED: Vigna angularis granule-bound starch synthase 1, chloroplastic/amyloplastic-like (LOC108347686), transcript variant X1, mRNA;PREDICTED: Vigna angularis granule-bound starch synthase 1, chloroplastic/amyloplastic-like (LOC108347686), transcript variant X2, mRNA
108319981	2844.46	8659.8	1.63033	0	Up	PREDICTED: Vigna angularis 7-deoxyloganetin glucosyltransferase-like (LOC108319981), mRNA
108319462	3805.12	378.93	-3.30379	0	Down	PREDICTED: Vigna angularis guanine deaminase-like (LOC108319462), mRNA
108319456	3805.12	378.93	-3.30379	0	Down	PREDICTED: Vigna angularis guanine deaminase-like (LOC108319456), mRNA
108333134	12347	5245	-1.21099	0	Down	PREDICTED: Vigna angularis protein THYLAKOID FORMATION1, chloroplastic-like (LOC108333134), transcript variant X2, mRNA;PREDICTED: Vigna angularis protein THYLAKOID FORMATION1, chloroplastic-like (LOC108333134), transcript variant X1, mRNA
108344826	4204.16	10343.5	1.32299	0	Up	PREDICTED: Vigna angularis isoflavone 7-O-glucosyltransferase 1-like (LOC108344826), mRNA
108337851	9144.13	3601.7	-1.32002	0	Down	PREDICTED: Vigna angularis uncharacterized protein sll1770-like (LOC108337851), transcript variant X1, mRNA;PREDICTED: Vigna angularis uncharacterized protein sll1770-like (LOC108337851), transcript variant X2, mRNA
108332447	4865	1181	-2.01828	0	Down	PREDICTED: Vigna angularis protein trichome birefringence-like 41 (LOC108332447), mRNA
108319632	7260	2567	-1.47573	0	Down	PREDICTED: Vigna angularis heat shock cognate 70 kDa protein 2 (LOC108319632), mRNA
108338025	5383.64	10878.8	1.03902	0	Up	PREDICTED: Vigna angularis 1-aminocyclopropane-1-carboxylate oxidase 4-like (LOC108338025), transcript variant X3, mRNA;PREDICTED: Vigna angularis 1-aminocyclopropane-1-carboxylate oxidase 4-like (LOC108338025), transcript variant X7, mRNA;PREDICTED: Vigna angularis 1-aminocyclopropane-1-carboxylate oxidase 4-like (LOC108338025), transcript variant X6, mRNA;PREDICTED: Vigna angularis 1-aminocyclo…
108321547	6049	2070	-1.52291	0	Down	PREDICTED: Vigna angularis WAT1-related protein At4g28040 (LOC108321547), transcript variant X1, mRNA;PREDICTED: Vigna angularis WAT1-related protein At4g28040 (LOC108321547), transcript variant X2, mRNA
108319526	11125	5370	-1.02666	0	Down	PREDICTED: Vigna angularis aspartyl protease family protein At5g10770-like (LOC108319526), mRNA
108341813	3010	496	-2.5772	0	Down	PREDICTED: Vigna angularis uncharacterized LOC108341813 (LOC108341813), mRNA
108340593	4387	1271	-1.76312	0	Down	PREDICTED: Vigna angularis probable aminotransferase TAT2 (LOC108340593), transcript variant X1, mRNA;PREDICTED: Vigna angularis probable aminotransferase TAT2 (LOC108340593), transcript variant X2, mRNA
108341046	2759.26	527.22	-2.36365	0	Down	PREDICTED: Vigna angularis stem-specific protein TSJT1-like (LOC108341046), mRNA
108331909	6314.12	2595.12	-1.25863	0	Down	PREDICTED: Vigna angularis F-box protein SKP2B (LOC108331909), mRNA
108336036	8179	3836	-1.06817	0	Down	PREDICTED: Vigna angularis F-box/kelch-repeat protein At2g44130-like (LOC108336036), mRNA
108333282	2379.07	419	-2.48122	0	Down	PREDICTED: Vigna angularis xyloglucan endotransglucosylase/hydrolase protein 31-like (LOC108333282), mRNA
108345539	2440	5788	1.27034	0	Up	PREDICTED: Vigna angularis alpha-1,4 glucan phosphorylase L isozyme, chloroplastic/amyloplastic-like (LOC108345539), transcript variant X1, mRNA;PREDICTED: Vigna angularis alpha-1,4 glucan phosphorylase L isozyme, chloroplastic/amyloplastic-like (LOC108345539), transcript variant X2, mRNA
108339601	3471	984	-1.79447	0	Down	PREDICTED: Vigna angularis isocitrate lyase 2 (LOC108339601), mRNA
108323345	3270	914	-1.81487	3.22106e-297	Down	PREDICTED: Vigna angularis beta-galactosidase 1 (LOC108323345), mRNA
108335276	6729	3083	-1.1019	1.05903e-288	Down	PREDICTED: Vigna angularis histone H1-like (LOC108335276), mRNA
108337278	5826	2496.51	-1.19844	6.07483e-286	Down	PREDICTED: Vigna angularis glutathione S-transferase F9-like (LOC108337278), mRNA
108346216	6614.75	3144.02	-1.04892	5.6595e-262	Down	PREDICTED: Vigna angularis aldo-keto reductase family 4 member C9-like (LOC108346216), mRNA
108325153	3351	1077	-1.61342	3.51173e-258	Down	PREDICTED: Vigna angularis uncharacterized LOC108325153 (LOC108325153), mRNA
108326162	4943	2136	-1.18632	8.45743e-239	Down	PREDICTED: Vigna angularis methylcrotonoyl-CoA carboxylase subunit alpha, mitochondrial (LOC108326162), transcript variant X1, mRNA;PREDICTED: Vigna angularis methylcrotonoyl-CoA carboxylase subunit alpha, mitochondrial (LOC108326162), transcript variant X2, mRNA
108328148	794	2654	1.76511	3.61229e-236	Up	PREDICTED: Vigna angularis GDSL esterase/lipase CPRD49-like (LOC108328148), mRNA
108342851	3799	1430	-1.38545	1.25139e-233	Down	PREDICTED: Vigna angularis stem-specific protein TSJT1-like (LOC108342851), mRNA
108344804	3051	995	-1.59236	1.02073e-230	Down	PREDICTED: Vigna angularis beta-carotene hydroxylase 2, chloroplastic (LOC108344804), mRNA
108325214	188	1350	2.86831	1.83078e-216	Up	PREDICTED: Vigna angularis galactinol synthase 1-like (LOC108325214), mRNA
108342953	1029	2927	1.53233	7.57432e-213	Up	PREDICTED: Vigna angularis tubulin beta chain (LOC108342953), mRNA
108331032	1193	3180	1.43859	1.466e-210	Up	PREDICTED: Vigna angularis snakin-2-like (LOC108331032), mRNA
108343273	1058	2903	1.48036	1.20509e-200	Up	PREDICTED: Vigna angularis glucose-6-phosphate/phosphate translocator 2, chloroplastic-like (LOC108343273), mRNA
108334386	3552	1419	-1.2996	4.13812e-198	Down	PREDICTED: Vigna angularis NAC domain-containing protein 72 (LOC108334386), mRNA
108329570	313	1549	2.33126	1.05326e-197	Up	PREDICTED: Vigna angularis probable galactinol--sucrose galactosyltransferase 2 (LOC108329570), transcript variant X2, mRNA;PREDICTED: Vigna angularis probable galactinol--sucrose galactosyltransferase 2 (LOC108329570), transcript variant X1, mRNA;PREDICTED: Vigna angularis probable galactinol--sucrose galactosyltransferase 2 (LOC108329570), transcript variant X3, mRNA
108330814	1912	4185	1.1543	6.27503e-197	Up	PREDICTED: Vigna angularis photosystem II 22 kDa protein, chloroplastic (LOC108330814), mRNA
108319008	2972	1113	-1.39283	2.18599e-184	Down	PREDICTED: Vigna angularis uncharacterized LOC108319008 (LOC108319008), mRNA
108338357	4730.18	2272.22	-1.03364	4.61285e-183	Down	PREDICTED: Vigna angularis uncharacterized protein At1g01500 (LOC108338357), transcript variant X3, mRNA;PREDICTED: Vigna angularis uncharacterized protein At1g01500 (LOC108338357), transcript variant X1, mRNA;PREDICTED: Vigna angularis uncharacterized protein At1g01500 (LOC108338357), transcript variant X2, mRNA
108322566	3568.76	1521.36	-1.20591	4.12388e-177	Down	PREDICTED: Vigna angularis putative UDP-glucose glucosyltransferase (LOC108322566), mRNA
108335306	798	2320	1.56382	6.06934e-174	Up	PREDICTED: Vigna angularis geraniol 8-hydroxylase-like (LOC108335306), mRNA
108329977	1270	224	-2.47911	2.3044e-171	Down	PREDICTED: Vigna angularis branched-chain-amino-acid aminotransferase 2, chloroplastic-like (LOC108329977), mRNA
108330657	1279	3067	1.28596	3.12094e-171	Up	PREDICTED: Vigna angularis 14 kDa proline-rich protein DC2.15-like (LOC108330657), mRNA
108321831	222	1231	2.49535	3.55797e-170	Up	PREDICTED: Vigna angularis stress-response A/B barrel domain-containing protein HS1-like (LOC108321831), mRNA
108337322	12.62	716.32	5.85097	3.65467e-170	Up	PREDICTED: Vigna angularis 17.5 kDa class I heat shock protein-like (LOC108337322), mRNA
108346982	3345	1410	-1.22216	1.32092e-169	Down	PREDICTED: Vigna angularis uncharacterized LOC108346982 (LOC108346982), mRNA
108322223	3889	1770	-1.1115	1.76969e-169	Down	PREDICTED: Vigna angularis ethylene-responsive transcription factor RAP2-3-like (LOC108322223), mRNA
108320609	3425	1483	-1.18343	4.7289e-165	Down	PREDICTED: Vigna angularis CBL-interacting serine/threonine-protein kinase 5-like (LOC108320609), mRNA
108338197	2504	909	-1.43773	4.49008e-163	Down	PREDICTED: Vigna angularis heat shock cognate 70 kDa protein 2 (LOC108338197), mRNA
108335963	1364	3083	1.20064	1.30105e-154	Up	PREDICTED: Vigna angularis abscisic acid 8'-hydroxylase 1-like (LOC108335963), transcript variant X2, mRNA;PREDICTED: Vigna angularis abscisic acid 8'-hydroxylase 1-like (LOC108335963), transcript variant X1, mRNA
108343122	2278	811	-1.46584	9.39782e-153	Down	PREDICTED: Vigna angularis F-box/kelch-repeat protein At3g23880 (LOC108343122), transcript variant X3, mRNA;PREDICTED: Vigna angularis F-box/kelch-repeat protein At3g23880 (LOC108343122), transcript variant X1, mRNA;PREDICTED: Vigna angularis F-box/kelch-repeat protein At3g23880 (LOC108343122), transcript variant X2, mRNA;PREDICTED: Vigna angularis F-box/kelch-repeat protein At3g23880 (LOC1083431…
108328910	2774	1151	-1.24493	7.18432e-145	Down	PREDICTED: Vigna angularis uncharacterized LOC108328910 (LOC108328910), mRNA
108335862	2608	1059	-1.27609	1.40812e-141	Down	PREDICTED: Vigna angularis uncharacterized LOC108335862 (LOC108335862), transcript variant X2, mRNA;PREDICTED: Vigna angularis uncharacterized LOC108335862 (LOC108335862), transcript variant X1, mRNA
108319169	1524	436	-1.78131	2.38973e-135	Down	PREDICTED: Vigna angularis thioredoxin-like protein HCF164, chloroplastic (LOC108319169), transcript variant X2, mRNA;PREDICTED: Vigna angularis thioredoxin-like protein HCF164, chloroplastic (LOC108319169), transcript variant X1, mRNA
108339116	619.25	1801.6	1.56484	2.39507e-135	Up	PREDICTED: Vigna angularis phosphomannomutase/phosphoglucomutase (LOC108339116), mRNA
108346840	3455	1677	-1.01865	9.75996e-131	Down	PREDICTED: Vigna angularis bifunctional UDP-glucose 4-epimerase and UDP-xylose 4-epimerase 1 (LOC108346840), mRNA
108318894	1549	471	-1.69339	3.26991e-128	Down	PREDICTED: Vigna angularis uncharacterized LOC108318894 (LOC108318894), mRNA
108335190	414	1406	1.78805	1.10048e-127	Up	PREDICTED: Vigna angularis high affinity nitrate transporter 2.5 (LOC108335190), mRNA
108346675	964.6	2296.37	1.2755	9.23125e-127	Up	PREDICTED: Vigna angularis cytochrome P450 81E8-like (LOC108346675), mRNA
108333902	1654.95	3287.91	1.01454	1.05797e-125	Up	PREDICTED: Vigna angularis cinnamoyl-CoA reductase 1-like (LOC108333902), mRNA
108320668	1582	503	-1.62897	6.2381e-124	Down	PREDICTED: Vigna angularis alpha-aminoadipic semialdehyde synthase (LOC108320668), mRNA
108334960	2208.37	882	-1.29998	1.7172e-123	Down	PREDICTED: Vigna angularis uncharacterized LOC108334960 (LOC108334960), mRNA
108330542	315.03	1195.45	1.94815	5.84073e-122	Up	PREDICTED: Vigna angularis glucose-1-phosphate adenylyltransferase large subunit 3, chloroplastic-like (LOC108330542), mRNA
108325193	1446	449	-1.66313	1.00109e-116	Down	PREDICTED: Vigna angularis heat stress transcription factor A-7a-like (LOC108325193), mRNA
108327136	3001	1449	-1.02623	4.89136e-115	Down	PREDICTED: Vigna angularis zinc finger protein CONSTANS-LIKE 2-like (LOC108327136), mRNA
108332522	1734	629	-1.43882	2.9344e-113	Down	PREDICTED: Vigna angularis uncharacterized LOC108332522 (LOC108332522), transcript variant X2, mRNA;PREDICTED: Vigna angularis uncharacterized LOC108332522 (LOC108332522), transcript variant X1, mRNA
108340377	2941	1425	-1.02119	7.52178e-112	Down	PREDICTED: Vigna angularis pentatricopeptide repeat-containing protein MRL1, chloroplastic (LOC108340377), transcript variant X2, mRNA;PREDICTED: Vigna angularis pentatricopeptide repeat-containing protein MRL1, chloroplastic (LOC108340377), transcript variant X1, mRNA;PREDICTED: Vigna angularis pentatricopeptide repeat-containing protein MRL1, chloroplastic (LOC108340377), transcript variant X3,…
108343304	1090	2360	1.13861	5.79447e-109	Up	PREDICTED: Vigna angularis 5'-adenylylsulfate reductase 3, chloroplastic-like (LOC108343304), mRNA
108322762	456.63	1361.8	1.60057	7.07579e-106	Up	PREDICTED: Vigna angularis uncharacterized LOC108322762 (LOC108322762), mRNA
108346238	2580	1231	-1.04339	1.02942e-101	Down	PREDICTED: Vigna angularis 2-oxoisovalerate dehydrogenase subunit beta 1, mitochondrial-like (LOC108346238), transcript variant X2, mRNA;PREDICTED: Vigna angularis 2-oxoisovalerate dehydrogenase subunit beta 1, mitochondrial-like (LOC108346238), transcript variant X1, mRNA
108335052	1102	2320	1.09815	4.29883e-101	Up	PREDICTED: Vigna angularis cytochrome P450 78A5 (LOC108335052), mRNA
108323295	2176.88	967.51	-1.14576	6.74954e-100	Down	PREDICTED: Vigna angularis triacylglycerol lipase SDP1-like (LOC108323295), mRNA
108341747	2183	977	-1.13573	8.85817e-99	Down	PREDICTED: Vigna angularis BTB/POZ and TAZ domain-containing protein 1-like (LOC108341747), mRNA
108336255	338	1116	1.74739	2.4407e-98	Up	PREDICTED: Vigna angularis fasciclin-like arabinogalactan protein 2 (LOC108336255), mRNA
108320646	806.91	1861.5	1.23014	2.89354e-97	Up	PREDICTED: Vigna angularis inorganic pyrophosphatase 2 (LOC108320646), mRNA
108335900	1362.86	467.77	-1.51861	1.42313e-96	Down	PREDICTED: Vigna angularis pathogenesis-related protein 2-like (LOC108335900), mRNA
108335558	826	1879	1.2099	1.16992e-95	Up	PREDICTED: Vigna angularis uncharacterized LOC108335558 (LOC108335558), transcript variant X1, mRNA;PREDICTED: Vigna angularis uncharacterized LOC108335558 (LOC108335558), transcript variant X2, mRNA
108329056	2431	1190	-1.00644	2.10107e-90	Down	PREDICTED: Vigna angularis ultraviolet-B receptor UVR8-like (LOC108329056), mRNA
108346164	803.55	190.16	-2.05502	1.21276e-86	Down	PREDICTED: Vigna angularis endo-1,3;1,4-beta-D-glucanase-like (LOC108346164), transcript variant X5, mRNA;PREDICTED: Vigna angularis endo-1,3;1,4-beta-D-glucanase-like (LOC108346164), transcript variant X4, mRNA;PREDICTED: Vigna angularis endo-1,3;1,4-beta-D-glucanase-like (LOC108346164), transcript variant X1, mRNA;PREDICTED: Vigna angularis endo-1,3;1,4-beta-D-glucanase-like (LOC108346164), tra…
108326654	413	1167	1.52274	1.66468e-84	Up	PREDICTED: Vigna angularis protein EXORDIUM-like 5 (LOC108326654), mRNA
108331076	745	1681	1.19816	2.44091e-84	Up	PREDICTED: Vigna angularis protein STRICTOSIDINE SYNTHASE-LIKE 4-like (LOC108331076), mRNA
108347045	608	104	-2.52334	4.71609e-84	Down	PREDICTED: Vigna angularis inositol oxygenase 2-like (LOC108347045), mRNA
108320647	212.36	808.73	1.9533	5.10605e-83	Up	PREDICTED: Vigna angularis inorganic pyrophosphatase 2-like (LOC108320647), mRNA
108334550	1044	336	-1.61144	9.15522e-81	Down	PREDICTED: Vigna angularis WAT1-related protein At4g19185-like (LOC108334550), transcript variant X1, mRNA;PREDICTED: Vigna angularis WAT1-related protein At4g19185-like (LOC108334550), transcript variant X2, mRNA
108330666	1884	869	-1.09222	3.62324e-80	Down	PREDICTED: Vigna angularis probable nucleoredoxin 3 (LOC108330666), mRNA
108326495	796	203	-1.94714	4.83044e-80	Down	PREDICTED: Vigna angularis pectin acetylesterase 12-like (LOC108326495), mRNA
108334006	752.23	184.52	-2.00324	1.5631e-78	Down	PREDICTED: Vigna angularis malate synthase, glyoxysomal (LOC108334006), mRNA
108326328	1599	690	-1.18835	6.3913e-78	Down	PREDICTED: Vigna angularis fructokinase-1 (LOC108326328), mRNA
108328717	1322	515.99	-1.33315	4.04479e-77	Down	PREDICTED: Vigna angularis protein PLANT CADMIUM RESISTANCE 3-like (LOC108328717), mRNA
108344448	1459	614	-1.22452	1.38913e-74	Down	PREDICTED: Vigna angularis putative casein kinase II subunit beta-4 (LOC108344448), mRNA
108324586	104	552	2.43224	1.72336e-74	Up	PREDICTED: Vigna angularis formin-like protein 3 (LOC108324586), mRNA
108329845	459	1176.97	1.38266	7.51109e-74	Up	PREDICTED: Vigna angularis SPX domain-containing protein 1-like (LOC108329845), mRNA
108331871	793	1670	1.09861	5.1722e-73	Up	PREDICTED: Vigna angularis 4-alpha-glucanotransferase, chloroplastic/amyloplastic (LOC108331871), mRNA
108321944	76	482	2.68911	9.32893e-73	Up	PREDICTED: Vigna angularis small heat shock protein, chloroplastic-like (LOC108321944), mRNA
108323667	49.65	415.85	3.09035	3.75697e-72	Up	PREDICTED: Vigna angularis glucan endo-1,3-beta-glucosidase-like (LOC108323667), partial mRNA
108340521	633.21	1416.34	1.18556	5.19606e-70	Up	PREDICTED: Vigna angularis disease resistance protein RPP13-like (LOC108340521), mRNA
108343028	359	990	1.4876	2.12979e-69	Up	PREDICTED: Vigna angularis peroxidase E5-like (LOC108343028), mRNA
108338211	1360.78	584	-1.19624	3.98116e-67	Down	PREDICTED: Vigna angularis probable amino acid permease 7 (LOC108338211), mRNA
108326361	1035	380	-1.42141	1.11632e-66	Down	PREDICTED: Vigna angularis pectin acetylesterase 9 (LOC108326361), transcript variant X2, mRNA;PREDICTED: Vigna angularis pectin acetylesterase 9 (LOC108326361), transcript variant X1, mRNA
108327908	189.72	675.32	1.85585	6.77026e-65	Up	PREDICTED: Vigna angularis xyloglucan endotransglucosylase/hydrolase protein 2 (LOC108327908), mRNA
108326435	916	323	-1.47966	1.02391e-62	Down	PREDICTED: Vigna angularis protein LNK3 (LOC108326435), transcript variant X2, mRNA;PREDICTED: Vigna angularis protein LNK3 (LOC108326435), transcript variant X3, mRNA;PREDICTED: Vigna angularis protein LNK3 (LOC108326435), transcript variant X1, mRNA
108320474	1068	416	-1.3361	1.14484e-62	Down	PREDICTED: Vigna angularis metallothiol transferase FosB (LOC108320474), mRNA
108318814	447	1086	1.30483	1.7662e-62	Up	PREDICTED: Vigna angularis GATA transcription factor 8-like (LOC108318814), transcript variant X2, mRNA;PREDICTED: Vigna angularis GATA transcription factor 8-like (LOC108318814), transcript variant X1, mRNA
108345909	529	119	-2.12815	6.97903e-60	Down	PREDICTED: Vigna angularis F-box protein PP2-A13-like (LOC108345909), mRNA
108325033	328.5	0	-9.3356	7.1495e-59	Down	PREDICTED: Vigna angularis UPF0235 protein At5g63440 (LOC108325033), mRNA
108341307	495	106	-2.19921	2.13109e-58	Down	PREDICTED: Vigna angularis uncharacterized LOC108341307 (LOC108341307), mRNA
108322930	1565.12	767.29	-1.00428	2.89797e-58	Down	PREDICTED: Vigna angularis luminal-binding protein-like (LOC108322930), mRNA
108318862	25.57	291.42	3.53473	7.13922e-57	Up	PREDICTED: Vigna angularis glucan endo-1,3-beta-glucosidase-like (LOC108318862), mRNA
108325879	1069.96	442.76	-1.24881	1.31869e-56	Down	PREDICTED: Vigna angularis FAD-dependent urate hydroxylase-like (LOC108325879), transcript variant X2, mRNA;PREDICTED: Vigna angularis FAD-dependent urate hydroxylase-like (LOC108325879), transcript variant X1, mRNA
108319126	1057	438	-1.24682	8.59236e-56	Down	PREDICTED: Vigna angularis uncharacterized LOC108319126 (LOC108319126), mRNA
108338968	312	34	-3.17379	9.7076e-55	Down	PREDICTED: Vigna angularis chaperone protein dnaJ 11, chloroplastic-like (LOC108338968), mRNA
108320631	385	935	1.30426	7.27824e-54	Up	PREDICTED: Vigna angularis lysM domain receptor-like kinase 3 (LOC108320631), transcript variant X2, mRNA;PREDICTED: Vigna angularis lysM domain receptor-like kinase 3 (LOC108320631), transcript variant X1, mRNA
108340483	339.19	861.08	1.36821	2.12589e-53	Up	PREDICTED: Vigna angularis chlorophyll a-b binding protein 13, chloroplastic (LOC108340483), mRNA
108332225	1008	420	-1.23888	1.01545e-52	Down	PREDICTED: Vigna angularis adenine nucleotide transporter BT1, chloroplastic/mitochondrial-like (LOC108332225), mRNA
108344641	987	408	-1.25033	2.22394e-52	Down	PREDICTED: Vigna angularis E3 ubiquitin-protein ligase ATL6-like (LOC108344641), mRNA
108327797	298.43	781.15	1.41236	7.09749e-51	Up	PREDICTED: Vigna angularis subtilisin-like protease Glyma18g48580 (LOC108327797), mRNA
108335120	111	448	2.03709	6.50722e-49	Up	PREDICTED: Vigna angularis probable xyloglucan endotransglucosylase/hydrolase protein 6 (LOC108335120), mRNA
108332802	1307	641	-1.00371	9.5929e-49	Down	PREDICTED: Vigna angularis cysteine proteinase COT44-like (LOC108332802), mRNA
108326874	183	565	1.65056	2.41706e-46	Up	PREDICTED: Vigna angularis protein LUTEIN DEFICIENT 5, chloroplastic (LOC108326874), mRNA
108342250	382	877	1.22316	8.07481e-46	Up	PREDICTED: Vigna angularis uncharacterized LOC108342250 (LOC108342250), mRNA
108329527	907.01	385.99	-1.2084	1.01626e-45	Down	PREDICTED: Vigna angularis probable methyltransferase PMT15 (LOC108329527), mRNA
108330423	122	448	1.90077	1.03448e-44	Up	PREDICTED: Vigna angularis WAT1-related protein At1g70260-like (LOC108330423), mRNA
108335386	135	470	1.82385	2.32325e-44	Up	PREDICTED: Vigna angularis protein PIN-LIKES 7-like (LOC108335386), transcript variant X3, mRNA;PREDICTED: Vigna angularis protein PIN-LIKES 7-like (LOC108335386), transcript variant X2, mRNA;PREDICTED: Vigna angularis protein PIN-LIKES 7-like (LOC108335386), transcript variant X1, mRNA
108347643	404.28	899	1.17712	3.15347e-44	Up	PREDICTED: Vigna angularis probable methyltransferase PMT16 (LOC108347643), mRNA
108328248	326	770	1.26414	2.0063e-42	Up	PREDICTED: Vigna angularis uncharacterized protein At4g22758 (LOC108328248), mRNA
108322180	518.65	1047.44	1.03819	4.19694e-42	Up	PREDICTED: Vigna angularis probable 1-deoxy-D-xylulose-5-phosphate synthase 2, chloroplastic (LOC108322180), mRNA
108331274	433	922	1.11455	1.31257e-41	Up	PREDICTED: Vigna angularis replication factor C subunit 3-like (LOC108331274), mRNA
108321738	444	931	1.09237	1.09422e-40	Up	PREDICTED: Vigna angularis glucan endo-1,3-beta-glucosidase (LOC108321738), mRNA
108319915	138	453	1.739	4.13028e-40	Up	PREDICTED: Vigna angularis probable zinc metallopeptidase EGY3, chloroplastic (LOC108319915), mRNA
108329162	230	605	1.41945	7.06798e-40	Up	PREDICTED: Vigna angularis sugar transporter ERD6-like 7 (LOC108329162), transcript variant X4, mRNA;PREDICTED: Vigna angularis sugar transporter ERD6-like 7 (LOC108329162), transcript variant X1, mRNA;PREDICTED: Vigna angularis sugar transporter ERD6-like 7 (LOC108329162), transcript variant X3, mRNA;PREDICTED: Vigna angularis sugar transporter ERD6-like 7 (LOC108329162), transcript variant X2, …
108345611	291	698	1.28636	1.42311e-39	Up	PREDICTED: Vigna angularis cellulose synthase A catalytic subunit 2 [UDP-forming]-like (LOC108345611), mRNA
108340940	233	607	1.40552	1.99548e-39	Up	PREDICTED: Vigna angularis WAT1-related protein At1g68170-like (LOC108340940), mRNA
108319140	1022.6	495.78	-1.02032	2.43152e-39	Down	PREDICTED: Vigna angularis glucan endo-1,3-beta-glucosidase-like (LOC108319140), mRNA
108332932	755.81	317.99	-1.22489	4.81621e-39	Down	PREDICTED: Vigna angularis uncharacterized LOC108332932 (LOC108332932), mRNA
108318701	1034.41	505.99	-1.00747	5.5685e-39	Down	PREDICTED: Vigna angularis isoliquiritigenin 2'-O-methyltransferase-like (LOC108318701), partial mRNA
108333008	229	596	1.40412	1.13652e-38	Up	PREDICTED: Vigna angularis ATP-citrate synthase alpha chain protein 1-like (LOC108333008), mRNA
108333042	167	488	1.57119	1.92639e-37	Up	PREDICTED: Vigna angularis 9-cis-epoxycarotenoid dioxygenase NCED1, chloroplastic (LOC108333042), mRNA
108342463	226.98	29.07	-2.94081	2.50389e-37	Down	PREDICTED: Vigna angularis uncharacterized LOC108342463 (LOC108342463), mRNA
108328368	268	647	1.29569	3.77895e-37	Up	PREDICTED: Vigna angularis desiccation protectant protein Lea14 homolog (LOC108328368), mRNA
108345921	736.36	319.95	-1.17841	7.52243e-36	Down	PREDICTED: Vigna angularis cytochrome P450 CYP736A12-like (LOC108345921), mRNA
108331457	895	432.05	-1.02654	7.14236e-35	Down	PREDICTED: Vigna angularis non-functional NADPH-dependent codeinone reductase 2-like (LOC108331457), transcript variant X1, mRNA;PREDICTED: Vigna angularis non-functional NADPH-dependent codeinone reductase 2-like (LOC108331457), transcript variant X2, mRNA
108347939	436	139	-1.62509	1.32594e-34	Down	PREDICTED: Vigna angularis heat stress transcription factor A-7a-like (LOC108347939), mRNA
108333855	265	624	1.25971	2.37227e-34	Up	PREDICTED: Vigna angularis purple acid phosphatase 17-like (LOC108333855), mRNA
108334681	746.78	335.63	-1.12966	5.10952e-34	Down	PREDICTED: Vigna angularis beta-amylase 3, chloroplastic-like (LOC108334681), mRNA
108347048	223	557	1.34479	6.12697e-34	Up	PREDICTED: Vigna angularis MLO-like protein 1 (LOC108347048), transcript variant X2, mRNA;PREDICTED: Vigna angularis MLO-like protein 1 (LOC108347048), transcript variant X1, mRNA
108325713	115	368	1.70222	8.57101e-32	Up	PREDICTED: Vigna angularis probable acetyltransferase NATA1-like (LOC108325713), mRNA
108331194	332.84	703.88	1.10465	1.64059e-31	Up	PREDICTED: Vigna angularis heat shock 22 kDa protein, mitochondrial-like (LOC108331194), mRNA
108338665	254	588	1.23514	1.85871e-31	Up	PREDICTED: Vigna angularis uncharacterized LOC108338665 (LOC108338665), mRNA
108334703	743	350	-1.06185	1.06331e-30	Down	PREDICTED: Vigna angularis adenylyl-sulfate kinase 3-like (LOC108334703), transcript variant X1, mRNA;PREDICTED: Vigna angularis adenylyl-sulfate kinase 3-like (LOC108334703), transcript variant X3, mRNA;PREDICTED: Vigna angularis adenylyl-sulfate kinase 3-like (LOC108334703), transcript variant X2, misc_RNA;PREDICTED: Vigna angularis adenylyl-sulfate kinase 3-like (LOC108334703), transcript vari…
108325314	231	547	1.2678	1.64593e-30	Up	PREDICTED: Vigna angularis hydrophobic protein RCI2B (LOC108325314), mRNA
108339809	327.16	687.12	1.09472	2.39081e-30	Up	PREDICTED: Vigna angularis heat shock 22 kDa protein, mitochondrial (LOC108339809), transcript variant X1, mRNA;PREDICTED: Vigna angularis heat shock 22 kDa protein, mitochondrial (LOC108339809), transcript variant X2, mRNA
108330997	159	432.51	1.46786	3.48385e-30	Up	PREDICTED: Vigna angularis uncharacterized LOC108330997 (LOC108330997), mRNA
108331004	159	432.51	1.46786	3.48385e-30	Up	PREDICTED: Vigna angularis uncharacterized LOC108331004 (LOC108331004), mRNA
108321043	568	237	-1.23685	5.44129e-30	Down	PREDICTED: Vigna angularis DNA replication licensing factor MCM6 (LOC108321043), transcript variant X2, mRNA;PREDICTED: Vigna angularis DNA replication licensing factor MCM6 (LOC108321043), transcript variant X1, mRNA
108330044	426	149	-1.49139	6.06832e-30	Down	PREDICTED: Vigna angularis galactinol--sucrose galactosyltransferase-like (LOC108330044), mRNA
108335636	51	239	2.25259	6.18721e-30	Up	PREDICTED: Vigna angularis deSI-like protein At4g17486 (LOC108335636), transcript variant X2, mRNA;PREDICTED: Vigna angularis deSI-like protein At4g17486 (LOC108335636), transcript variant X1, mRNA
108342278	551	228	-1.24887	1.49772e-29	Down	PREDICTED: Vigna angularis uncharacterized LOC108342278 (LOC108342278), mRNA
108339907	477	182	-1.3659	2.17241e-29	Down	PREDICTED: Vigna angularis early nodulin-like protein 2 (LOC108339907), mRNA
108347557	577.96	247.48	-1.19951	4.21249e-29	Down	PREDICTED: Vigna angularis uncharacterized LOC108347557 (LOC108347557), transcript variant X2, misc_RNA;PREDICTED: Vigna angularis uncharacterized LOC108347557 (LOC108347557), transcript variant X1, mRNA
108325334	746.19	363.6	-1.01304	1.3327e-28	Down	PREDICTED: Vigna angularis glycinol 4-dimethylallyltransferase-like (LOC108325334), mRNA
108333897	342	690	1.03675	5.86335e-28	Up	PREDICTED: Vigna angularis F-box protein At1g61340-like (LOC108333897), mRNA
108328602	115	344	1.60493	1.89729e-27	Up	PREDICTED: Vigna angularis 7-methylxanthosine synthase 1-like (LOC108328602), transcript variant X2, mRNA;PREDICTED: Vigna angularis 7-methylxanthosine synthase 1-like (LOC108328602), transcript variant X1, mRNA
108335612	228.04	520	1.21338	3.58719e-27	Up	PREDICTED: Vigna angularis geraniol 8-hydroxylase-like (LOC108335612), mRNA
108339831	70.19	261.13	1.91958	9.45644e-27	Up	PREDICTED: Vigna angularis polyol transporter 5-like (LOC108339831), mRNA
108319557	466	186	-1.30087	1.02065e-26	Down	PREDICTED: Vigna angularis uncharacterized LOC108319557 (LOC108319557), mRNA
108319465	506	211.65	-1.2333	1.07584e-26	Down	PREDICTED: Vigna angularis kunitz-type trypsin inhibitor KTI1-like (LOC108319465), mRNA
108319980	312	638	1.05616	1.08567e-26	Up	PREDICTED: Vigna angularis linoleate 13S-lipoxygenase 2-1, chloroplastic-like (LOC108319980), mRNA
108331188	94	300	1.69838	5.32797e-26	Up	PREDICTED: Vigna angularis protein NUCLEAR FUSION DEFECTIVE 4-like (LOC108331188), mRNA
108337103	203.71	475.52	1.24714	5.52062e-26	Up	PREDICTED: Vigna angularis protein EXORDIUM-like (LOC108337103), mRNA
108339787	366.38	129.09	-1.48081	1.30062e-25	Down	PREDICTED: Vigna angularis secoisolariciresinol dehydrogenase-like (LOC108339787), mRNA
108319323	130	357	1.48157	2.09352e-25	Up	PREDICTED: Vigna angularis auxin-binding protein ABP19a-like (LOC108319323), mRNA
108338593	646	313	-1.02122	3.34278e-25	Down	PREDICTED: Vigna angularis probable receptor-like protein kinase At2g42960 (LOC108338593), mRNA
108329384	325	107	-1.57868	5.51208e-25	Down	PREDICTED: Vigna angularis probable DNA helicase MCM8 (LOC108329384), transcript variant X1, mRNA;PREDICTED: Vigna angularis probable DNA helicase MCM8 (LOC108329384), transcript variant X2, mRNA
108327774	223	497	1.18035	6.15039e-25	Up	PREDICTED: Vigna angularis uncharacterized LOC108327774 (LOC108327774), mRNA
108331536	283	84	-1.72819	9.17814e-25	Down	PREDICTED: Vigna angularis glutamate dehydrogenase 2 (LOC108331536), mRNA
108331788	174	422	1.30231	1.02319e-24	Up	PREDICTED: Vigna angularis probable xyloglucan glycosyltransferase 12 (LOC108331788), transcript variant X2, misc_RNA;PREDICTED: Vigna angularis probable xyloglucan glycosyltransferase 12 (LOC108331788), transcript variant X3, misc_RNA;PREDICTED: Vigna angularis probable xyloglucan glycosyltransferase 12 (LOC108331788), transcript variant X1, mRNA
108342256	519	230	-1.14995	1.41104e-24	Down	PREDICTED: Vigna angularis mitogen-activated protein kinase kinase kinase NPK1-like (LOC108342256), mRNA
108338397	597	283	-1.05278	1.64788e-24	Down	PREDICTED: Vigna angularis auxin response factor 5 (LOC108338397), mRNA
108346168	436.77	177.32	-1.27637	2.14408e-24	Down	PREDICTED: Vigna angularis glutamate dehydrogenase B (LOC108346168), transcript variant X5, mRNA;PREDICTED: Vigna angularis glutamate dehydrogenase B (LOC108346168), transcript variant X1, mRNA;PREDICTED: Vigna angularis glutamate dehydrogenase B (LOC108346168), transcript variant X4, mRNA;PREDICTED: Vigna angularis glutamate dehydrogenase B (LOC108346168), transcript variant X3, mRNA;PREDICTED: …
108325570	164	404	1.32481	2.58977e-24	Up	PREDICTED: Vigna angularis ethylene-responsive transcription factor 1B-like (LOC108325570), mRNA
108320180	230.01	497.98	1.13854	1.23439e-23	Up	PREDICTED: Vigna angularis heat shock 70 kDa protein (LOC108320180), mRNA
108344776	83	267	1.70981	1.87894e-23	Up	PREDICTED: Vigna angularis probable galactinol--sucrose galactosyltransferase 5 (LOC108344776), mRNA
108339511	137.97	356.46	1.39354	3.23271e-23	Up	PREDICTED: Vigna angularis cyanogenic beta-glucosidase-like (LOC108339511), mRNA
108322704	32	168	2.41647	4.37378e-23	Up	PREDICTED: Vigna angularis uncharacterized LOC108322704 (LOC108322704), mRNA
108342297	468.84	206.04	-1.16202	1.20043e-22	Down	PREDICTED: Vigna angularis abscisic acid 8'-hydroxylase 4 (LOC108342297), mRNA
108333315	263	536	1.05132	2.09851e-22	Up	PREDICTED: Vigna angularis aquaporin TIP1-3-like (LOC108333315), mRNA
108335308	9.33	110.7	3.59279	2.13595e-22	Up	PREDICTED: Vigna angularis probable mannitol dehydrogenase (LOC108335308), transcript variant X1, mRNA;PREDICTED: Vigna angularis probable mannitol dehydrogenase (LOC108335308), transcript variant X2, mRNA
108323694	36	173	2.28886	2.51646e-22	Up	PREDICTED: Vigna angularis aldehyde dehydrogenase family 3 member F1-like (LOC108323694), partial mRNA
108319993	43.54	188.2	2.13601	2.64633e-22	Up	PREDICTED: Vigna angularis 7-deoxyloganetin glucosyltransferase-like (LOC108319993), mRNA
108321079	278	555	1.02156	3.83539e-22	Up	PREDICTED: Vigna angularis protein SRC2-like (LOC108321079), mRNA
108346542	489	222	-1.11512	3.92868e-22	Down	PREDICTED: Vigna angularis DNA replication licensing factor MCM2 (LOC108346542), mRNA
108330722	258	79	-1.68329	7.32602e-22	Down	PREDICTED: Vigna angularis probable galactinol--sucrose galactosyltransferase 2 (LOC108330722), mRNA
108342447	107	9	-3.54739	3.89233e-21	Down	PREDICTED: Vigna angularis uncharacterized LOC108342447 (LOC108342447), mRNA
108345623	159	375	1.26202	4.69325e-21	Up	PREDICTED: Vigna angularis potassium channel AKT1 (LOC108345623), mRNA
108342146	235	486	1.07245	4.8077e-21	Up	PREDICTED: Vigna angularis ethylene-responsive transcription factor 12 (LOC108342146), transcript variant X1, mRNA;PREDICTED: Vigna angularis ethylene-responsive transcription factor 12 (LOC108342146), transcript variant X2, mRNA
108332391	327.82	123.2	-1.38775	5.8675e-21	Down	PREDICTED: Vigna angularis protein LNK3-like (LOC108332391), transcript variant X2, mRNA;PREDICTED: Vigna angularis protein LNK3-like (LOC108332391), transcript variant X1, mRNA
108337290	225	471	1.08995	6.06837e-21	Up	PREDICTED: Vigna angularis peamaclein-like (LOC108337290), mRNA
108345197	152	362	1.27607	1.07353e-20	Up	PREDICTED: Vigna angularis uncharacterized LOC108345197 (LOC108345197), mRNA
108338686	446	201	-1.1257	1.45547e-20	Down	PREDICTED: Vigna angularis protein REVEILLE 1 (LOC108338686), mRNA
108328950	431.29	191.29	-1.14874	1.52205e-20	Down	PREDICTED: Vigna angularis uncharacterized LOC108328950 (LOC108328950), mRNA
108327782	82	249	1.6266	1.70743e-20	Up	PREDICTED: Vigna angularis tropinone reductase homolog At5g06060-like (LOC108327782), transcript variant X2, mRNA;PREDICTED: Vigna angularis tropinone reductase homolog At5g06060-like (LOC108327782), transcript variant X1, mRNA
108341141	334	129	-1.34832	1.85859e-20	Down	PREDICTED: Vigna angularis phytosulfokines-like (LOC108341141), mRNA
108341698	144	348	1.29717	2.01678e-20	Up	PREDICTED: Vigna angularis uncharacterized LOC108341698 (LOC108341698), mRNA
108341832	190	47	-1.99111	2.56798e-20	Down	PREDICTED: Vigna angularis fructose-1,6-bisphosphatase, cytosolic-like (LOC108341832), transcript variant X2, mRNA;PREDICTED: Vigna angularis fructose-1,6-bisphosphatase, cytosolic-like (LOC108341832), transcript variant X1, mRNA
108336250	157	367	1.24917	2.59036e-20	Up	PREDICTED: Vigna angularis delta(8)-fatty-acid desaturase 2-like (LOC108336250), mRNA
108335990	243	491	1.03892	3.18933e-20	Up	PREDICTED: Vigna angularis plastidal glycolate/glycerate translocator 1, chloroplastic (LOC108335990), mRNA
108320116	16	117	2.89452	1.09913e-19	Up	PREDICTED: Vigna angularis nudix hydrolase 18, mitochondrial (LOC108320116), mRNA
108328713	72	226	1.67441	1.96538e-19	Up	PREDICTED: Vigna angularis chaperone protein DnaJ-like (LOC108328713), transcript variant X2, mRNA;PREDICTED: Vigna angularis chaperone protein DnaJ-like (LOC108328713), transcript variant X1, mRNA
108345451	273.18	95.99	-1.48474	2.12228e-19	Down	PREDICTED: Vigna angularis hypersensitive-induced response protein 2 (LOC108345451), mRNA
108340568	315	123	-1.33254	5.18429e-19	Down	PREDICTED: Vigna angularis non-symbiotic hemoglobin 1 (LOC108340568), mRNA
108322705	481	233	-1.02155	5.27884e-19	Down	PREDICTED: Vigna angularis uncharacterized LOC108322705 (LOC108322705), mRNA
108337071	89	6	-3.86662	8.41387e-19	Down	PREDICTED: Vigna angularis heavy metal-associated isoprenylated plant protein 3 (LOC108337071), mRNA
108323926	168	372	1.17099	1.15544e-18	Up	PREDICTED: Vigna angularis uncharacterized LOC108323926 (LOC108323926), mRNA
108342067	162.74	37.78	-2.08272	1.58343e-18	Down	PREDICTED: Vigna angularis stem-specific protein TSJT1-like (LOC108342067), mRNA
108327906	36.28	154.68	2.11619	2.76283e-18	Up	PREDICTED: Vigna angularis omega-hydroxypalmitate O-feruloyl transferase-like (LOC108327906), mRNA
108318776	147	31	-2.22132	3.6718e-18	Down	PREDICTED: Vigna angularis fructose-1,6-bisphosphatase, cytosolic-like (LOC108318776), partial mRNA
108339971	44.45	169.6	1.95603	4.08163e-18	Up	PREDICTED: Vigna angularis uncharacterized LOC108339971 (LOC108339971), transcript variant X3, mRNA;PREDICTED: Vigna angularis uncharacterized LOC108339971 (LOC108339971), transcript variant X2, mRNA;PREDICTED: Vigna angularis uncharacterized LOC108339971 (LOC108339971), transcript variant X1, mRNA
108337269	211	429	1.04789	5.09074e-18	Up	PREDICTED: Vigna angularis 20 kDa chaperonin, chloroplastic-like (LOC108337269), mRNA
108331072	388	175	-1.12455	5.62617e-18	Down	PREDICTED: Vigna angularis uncharacterized LOC108331072 (LOC108331072), mRNA
108318851	92	250	1.46637	8.44899e-18	Up	PREDICTED: Vigna angularis probable calcium-binding protein CML44 (LOC108318851), mRNA
108338285	442	213	-1.02904	9.73275e-18	Down	PREDICTED: Vigna angularis stearoyl-[acyl-carrier-protein] 9-desaturase 6, chloroplastic (LOC108338285), mRNA
108320345	145	331	1.21493	1.16955e-17	Up	PREDICTED: Vigna angularis uncharacterized LOC108320345 (LOC108320345), mRNA
108337423	165	358	1.14165	2.58422e-17	Up	PREDICTED: Vigna angularis blue copper protein (LOC108337423), mRNA
108330958	206	65	-1.63998	5.02559e-17	Down	PREDICTED: Vigna angularis ribonuclease H2 subunit B (LOC108330958), mRNA
108331670	378	174	-1.09515	7.74467e-17	Down	PREDICTED: Vigna angularis DNA replication licensing factor MCM5 (LOC108331670), transcript variant X1, mRNA;PREDICTED: Vigna angularis DNA replication licensing factor MCM5 (LOC108331670), transcript variant X2, mRNA
108325202	82	226	1.48678	1.70612e-16	Up	PREDICTED: Vigna angularis thermospermine synthase ACAULIS5-like (LOC108325202), mRNA
108323025	190	387	1.05049	2.08323e-16	Up	PREDICTED: Vigna angularis alpha-1,4 glucan phosphorylase L-2 isozyme, chloroplastic/amyloplastic-like (LOC108323025), mRNA
108319350	325	142	-1.1704	3.75086e-16	Down	PREDICTED: Vigna angularis DNA replication licensing factor MCM3 homolog 2 (LOC108319350), mRNA
108331279	338	151	-1.13832	4.51007e-16	Down	PREDICTED: Vigna angularis zinc finger protein 1-like (LOC108331279), mRNA
108332672	27	125	2.23505	6.0939e-16	Up	PREDICTED: Vigna angularis 70 kDa peptidyl-prolyl isomerase-like (LOC108332672), mRNA
108325427	27.9	126.53	2.2053	7.07351e-16	Up	PREDICTED: Vigna angularis FAD-dependent urate hydroxylase-like (LOC108325427), mRNA
108330756	128	293	1.21891	8.19091e-16	Up	PREDICTED: Vigna angularis amino acid permease 3-like (LOC108330756), transcript variant X3, mRNA;PREDICTED: Vigna angularis amino acid permease 3-like (LOC108330756), transcript variant X5, mRNA;PREDICTED: Vigna angularis amino acid permease 3-like (LOC108330756), transcript variant X4, mRNA;PREDICTED: Vigna angularis amino acid permease 3-like (LOC108330756), transcript variant X2, mRNA;PREDICT…
108330805	98	247	1.35781	9.10138e-16	Up	PREDICTED: Vigna angularis NAC domain-containing protein 100-like (LOC108330805), mRNA
108322668	112	20	-2.46127	9.24051e-16	Down	PREDICTED: Vigna angularis probable disease resistance protein At5g66900 (LOC108322668), mRNA
108342763	286	119	-1.2409	1.26334e-15	Down	PREDICTED: Vigna angularis serine carboxypeptidase-like 11 (LOC108342763), mRNA
108337627	88	230	1.41021	1.45191e-15	Up	PREDICTED: Vigna angularis 15.7 kDa heat shock protein, peroxisomal (LOC108337627), mRNA
108339575	350	162	-1.08721	1.72728e-15	Down	PREDICTED: Vigna angularis zinc finger CCCH domain-containing protein 2-like (LOC108339575), mRNA
108336861	370	176	-1.0478	2.01044e-15	Down	PREDICTED: Vigna angularis late embryogenesis abundant protein Lea5-like (LOC108336861), mRNA
108321032	394	193	-1.00544	2.37046e-15	Down	PREDICTED: Vigna angularis polygalacturonase inhibitor 2 (LOC108321032), mRNA
108339945	124	283	1.21461	3.16232e-15	Up	PREDICTED: Vigna angularis ethylene-responsive transcription factor 4 (LOC108339945), mRNA
108337748	3	64	4.43919	4.69002e-15	Up	PREDICTED: Vigna angularis 17.9 kDa class II heat shock protein-like (LOC108337748), mRNA
108332556	17.47	100.57	2.5494	5.04983e-15	Up	PREDICTED: Vigna angularis repetitive proline-rich cell wall protein 3-like (LOC108332556), mRNA
108337664	229	86	-1.38879	6.22206e-15	Down	PREDICTED: Vigna angularis serine/threonine-protein kinase-like protein At3g51990 (LOC108337664), mRNA
108334639	197	67	-1.53181	7.09045e-15	Down	PREDICTED: Vigna angularis heat stress transcription factor B-2b (LOC108334639), transcript variant X2, mRNA;PREDICTED: Vigna angularis heat stress transcription factor B-2b (LOC108334639), transcript variant X3, mRNA;PREDICTED: Vigna angularis heat stress transcription factor B-2b (LOC108334639), transcript variant X4, mRNA;PREDICTED: Vigna angularis heat stress transcription factor B-2b (LOC108…
108342175	86	11	-2.94268	1.0455e-14	Down	PREDICTED: Vigna angularis late embryogenesis abundant protein 2-like (LOC108342175), mRNA
108342312	72	199.01	1.49092	1.07632e-14	Up	PREDICTED: Vigna angularis reticuline oxidase-like protein (LOC108342312), mRNA
108324065	162	333	1.06368	1.59074e-14	Up	PREDICTED: Vigna angularis FT-interacting protein 1 (LOC108324065), mRNA
108331094	32	128	2.02415	1.70251e-14	Up	PREDICTED: Vigna angularis transcription factor MYB34 (LOC108331094), mRNA
108345376	245	99	-1.28313	3.41027e-14	Down	PREDICTED: Vigna angularis lachrymatory-factor synthase-like (LOC108345376), mRNA
108347119	91.24	224.56	1.32352	6.71942e-14	Up	PREDICTED: Vigna angularis putative UDP-rhamnose:rhamnosyltransferase 1 (LOC108347119), mRNA
108325671	122	29	-2.0486	7.65848e-14	Down	PREDICTED: Vigna angularis uncharacterized LOC108325671 (LOC108325671), mRNA
108343125	235	95	-1.28251	1.20933e-13	Down	PREDICTED: Vigna angularis photosystem I chlorophyll a/b-binding protein 5, chloroplastic (LOC108343125), mRNA
108323420	26	112	2.13107	1.31298e-13	Up	PREDICTED: Vigna angularis calcium-binding protein CML37-like (LOC108323420), mRNA
108346981	165.92	330.34	1.01762	1.78955e-13	Up	PREDICTED: Vigna angularis F-box/LRR-repeat protein At4g29420 (LOC108346981), transcript variant X1, mRNA;PREDICTED: Vigna angularis F-box/LRR-repeat protein At4g29420 (LOC108346981), transcript variant X2, misc_RNA
108326485	0	54.42	6.79022	2.25542e-13	Up	PREDICTED: Vigna angularis myosin-binding protein 7-like (LOC108326485), mRNA
108319009	133	36	-1.8612	2.4809e-13	Down	PREDICTED: Vigna angularis uncharacterized LOC108319009 (LOC108319009), mRNA
108332272	77	198	1.38672	3.24451e-13	Up	PREDICTED: Vigna angularis xyloglucan endotransglucosylase/hydrolase protein 9-like (LOC108332272), mRNA
108319255	128.44	273.86	1.1165	5.03101e-13	Up	PREDICTED: Vigna angularis uncharacterized LOC108319255 (LOC108319255), transcript variant X2, ncRNA;PREDICTED: Vigna angularis uncharacterized LOC108319255 (LOC108319255), transcript variant X1, ncRNA;PREDICTED: Vigna angularis uncharacterized LOC108319255 (LOC108319255), transcript variant X7, ncRNA;PREDICTED: Vigna angularis uncharacterized LOC108319255 (LOC108319255), transcript variant X6, n…
108344131	165.8	55.96	-1.54282	8.62597e-13	Down	PREDICTED: Vigna angularis cysteine-rich receptor-like protein kinase 10 (LOC108344131), mRNA
108325645	74	190	1.38455	1.08928e-12	Up	PREDICTED: Vigna angularis glutaredoxin-C13 (LOC108325645), mRNA
108319623	254.59	112.75	-1.1509	1.53069e-12	Down	PREDICTED: Vigna angularis tropinone reductase-like (LOC108319623), mRNA
108337147	9	70	2.98351	1.72254e-12	Up	PREDICTED: Vigna angularis 14 kDa proline-rich protein DC2.15-like (LOC108337147), mRNA
108333576	115.65	251.43	1.14454	1.72986e-12	Up	PREDICTED: Vigna angularis 18.5 kDa class I heat shock protein (LOC108333576), mRNA
108325717	153	304	1.01469	2.02966e-12	Up	PREDICTED: Vigna angularis probable 2-oxoglutarate-dependent dioxygenase AOP1 (LOC108325717), mRNA
108329412	138	280.01	1.04496	4.86857e-12	Up	PREDICTED: Vigna angularis serine/threonine-protein kinase D6PKL1-like (LOC108329412), mRNA
108347247	82	197	1.28865	7.4557e-12	Up	PREDICTED: Vigna angularis SPX domain-containing protein 3 (LOC108347247), mRNA
108346865	48	0	-6.56081	7.61947e-12	Down	PREDICTED: Vigna angularis wee1-like protein kinase (LOC108346865), mRNA
108337647	87	204	1.25363	9.05172e-12	Up	PREDICTED: Vigna angularis BAG family molecular chaperone regulator 1-like (LOC108337647), transcript variant X2, mRNA;PREDICTED: Vigna angularis BAG family molecular chaperone regulator 1-like (LOC108337647), transcript variant X1, mRNA;PREDICTED: Vigna angularis BAG family molecular chaperone regulator 1-like (LOC108337647), transcript variant X3, mRNA
108347034	65	170	1.41118	9.08131e-12	Up	PREDICTED: Vigna angularis auxin-induced in root cultures protein 12-like (LOC108347034), mRNA
108322330	144	286	1.0141	9.78212e-12	Up	PREDICTED: Vigna angularis 3-ketoacyl-CoA synthase 1 (LOC108322330), mRNA
108337700	67	172	1.38433	1.3977e-11	Up	PREDICTED: Vigna angularis uncharacterized LOC108337700 (LOC108337700), mRNA
108341363	46.92	0	-6.61725	1.41317e-11	Down	PREDICTED: Vigna angularis glycerophosphodiester phosphodiesterase GDPDL4-like (LOC108341363), mRNA
108333824	291	143	-1.00085	1.64811e-11	Down	PREDICTED: Vigna angularis uncharacterized LOC108333824 (LOC108333824), mRNA
108339510	252.03	116.54	-1.08862	1.90381e-11	Down	PREDICTED: Vigna angularis cyanogenic beta-glucosidase-like (LOC108339510), mRNA
108329371	61	161	1.42433	2.4204e-11	Up	PREDICTED: Vigna angularis polygalacturonate 4-alpha-galacturonosyltransferase-like (LOC108329371), mRNA
108343538	282	138	-1.00687	2.73847e-11	Down	PREDICTED: Vigna angularis protein REVEILLE 2-like (LOC108343538), mRNA
108318978	104.06	225.26	1.13833	3.3124e-11	Up	PREDICTED: Vigna angularis receptor-like kinase TMK4 (LOC108318978), mRNA
108345208	237	108	-1.1097	3.90992e-11	Down	PREDICTED: Vigna angularis uncharacterized LOC108345208 (LOC108345208), mRNA
108328828	130.33	262.03	1.03172	4.05041e-11	Up	PREDICTED: Vigna angularis receptor-like protein kinase FERONIA (LOC108328828), mRNA
108325719	242.92	113.17	-1.07784	6.58494e-11	Down	PREDICTED: Vigna angularis isoliquiritigenin 2'-O-methyltransferase-like (LOC108325719), mRNA
108323072	245	115	-1.067	7.87671e-11	Down	PREDICTED: Vigna angularis inositol phosphorylceramide glucuronosyltransferase 1-like (LOC108323072), transcript variant X1, mRNA;PREDICTED: Vigna angularis inositol phosphorylceramide glucuronosyltransferase 1-like (LOC108323072), transcript variant X2, mRNA;PREDICTED: Vigna angularis inositol phosphorylceramide glucuronosyltransferase 1-like (LOC108323072), transcript variant X3, mRNA;PREDICTED…
108344315	69	170	1.32502	8.81909e-11	Up	PREDICTED: Vigna angularis uncharacterized LOC108344315 (LOC108344315), mRNA
108321672	133	263	1.00779	9.02962e-11	Up	PREDICTED: Vigna angularis probable carboxylesterase 17 (LOC108321672), mRNA
108328289	101.65	218.51	1.12824	9.29519e-11	Up	PREDICTED: Vigna angularis mitochondrial inner membrane protease subunit 2 (LOC108328289), transcript variant X5, mRNA;PREDICTED: Vigna angularis mitochondrial inner membrane protease subunit 2 (LOC108328289), transcript variant X2, mRNA;PREDICTED: Vigna angularis mitochondrial inner membrane protease subunit 2 (LOC108328289), transcript variant X7, mRNA;PREDICTED: Vigna angularis mitochondrial i…
108328137	140	48	-1.52017	9.60768e-11	Down	PREDICTED: Vigna angularis 1-aminocyclopropane-1-carboxylate synthase 1 (LOC108328137), mRNA
108328607	33	110	1.76112	1.30482e-10	Up	PREDICTED: Vigna angularis arabinogalactan peptide 14-like (LOC108328607), mRNA
108328485	75	178	1.27107	1.33364e-10	Up	PREDICTED: Vigna angularis uncharacterized LOC108328485 (LOC108328485), ncRNA
108327007	121.7	245.62	1.03725	1.44063e-10	Up	PREDICTED: Vigna angularis uncharacterized LOC108327007 (LOC108327007), mRNA
108331196	41	123	1.60912	1.85616e-10	Up	PREDICTED: Vigna angularis small heat shock protein, chloroplastic (LOC108331196), mRNA
108334107	206	91	-1.15455	2.17969e-10	Down	PREDICTED: Vigna angularis cyclin-U1-1 (LOC108334107), mRNA
108342158	71	170	1.2838	2.58438e-10	Up	PREDICTED: Vigna angularis glutamate receptor 2.7-like (LOC108342158), transcript variant X1, mRNA;PREDICTED: Vigna angularis glutamate receptor 2.7-like (LOC108342158), transcript variant X2, mRNA
108344045	50	137	1.47833	2.64199e-10	Up	PREDICTED: Vigna angularis ethylene-responsive transcription factor ABR1-like (LOC108344045), mRNA
108328725	42.56	124.63	1.57423	2.7688e-10	Up	PREDICTED: Vigna angularis protein RADIALIS-like 3 (LOC108328725), mRNA
108334826	10	63	2.6795	2.85846e-10	Up	PREDICTED: Vigna angularis AT-hook motif nuclear-localized protein 17-like (LOC108334826), mRNA
108345352	10	63	2.6795	2.85846e-10	Up	PREDICTED: Vigna angularis 16.6 kDa heat shock protein-like (LOC108345352), mRNA
108333529	102	215	1.09992	3.23589e-10	Up	PREDICTED: Vigna angularis protein NDR1-like (LOC108333529), mRNA
108344441	234.16	110.92	-1.05382	3.3049e-10	Down	PREDICTED: Vigna angularis uncharacterized LOC108344441 (LOC108344441), mRNA
108343506	237	113	-1.04441	3.49246e-10	Down	PREDICTED: Vigna angularis serine/threonine-protein kinase CDL1-like (LOC108343506), mRNA
108330445	81.01	183.92	1.20706	3.77627e-10	Up	PREDICTED: Vigna angularis argininosuccinate lyase, chloroplastic-like (LOC108330445), mRNA
108335903	93	201	1.13605	4.45435e-10	Up	PREDICTED: Vigna angularis probable serine/threonine-protein kinase Cx32, chloroplastic (LOC108335903), mRNA
108339471	180	76	-1.21977	5.94727e-10	Down	PREDICTED: Vigna angularis expansin-like B1 (LOC108339471), mRNA
108324291	59	149	1.36068	6.25736e-10	Up	PREDICTED: Vigna angularis putative disease resistance RPP13-like protein 1 (LOC108324291), mRNA
108335562	89	194	1.14833	6.50133e-10	Up	PREDICTED: Vigna angularis VQ motif-containing protein 29-like (LOC108335562), mRNA
108339151	90.82	23.53	-1.92436	8.32724e-10	Down	PREDICTED: Vigna angularis gamma-glutamyltranspeptidase 3-like (LOC108339151), mRNA
108343733	201.03	90.79	-1.12265	9.28134e-10	Down	PREDICTED: Vigna angularis chlorophyll a-b binding protein of LHCII type 1-like (LOC108343733), mRNA
108346832	110.87	34.59	-1.65629	9.72399e-10	Down	PREDICTED: Vigna angularis ribonuclease 3-like protein 2 (LOC108346832), mRNA
108343955	180	77	-1.20091	9.83632e-10	Down	PREDICTED: Vigna angularis uncharacterized protein At5g41620-like (LOC108343955), mRNA
108323595	193.18	86.45	-1.13586	1.41075e-09	Down	PREDICTED: Vigna angularis uncharacterized LOC108323595 (LOC108323595), ncRNA
108337711	39	114	1.57164	1.79621e-09	Up	PREDICTED: Vigna angularis uncharacterized LOC108337711 (LOC108337711), mRNA
108337611	108.84	218.98	1.03274	1.80373e-09	Up	PREDICTED: Vigna angularis cytokinin riboside 5'-monophosphate phosphoribohydrolase LOG8-like (LOC108337611), mRNA
108337137	21	81	1.97169	3.00989e-09	Up	PREDICTED: Vigna angularis probable flavin-containing monooxygenase 1 (LOC108337137), mRNA
108341826	74	166	1.18974	4.53834e-09	Up	PREDICTED: Vigna angularis protein BRASSINAZOLE-RESISTANT 1 (LOC108341826), mRNA
108341800	76	18	-2.05385	5.01864e-09	Down	PREDICTED: Vigna angularis probable linoleate 9S-lipoxygenase 5 (LOC108341800), mRNA
108321881	210	101	-1.03188	5.60933e-09	Down	PREDICTED: Vigna angularis basic blue protein (LOC108321881), mRNA
108335168	105	209	1.01727	6.90746e-09	Up	PREDICTED: Vigna angularis BOI-related E3 ubiquitin-protein ligase 1-like (LOC108335168), mRNA
108347310	96	29	-1.70283	7.1529e-09	Down	PREDICTED: Vigna angularis uncharacterized LOC108347310 (LOC108347310), mRNA
108343109	11	58.88	2.44443	7.98263e-09	Up	PREDICTED: Vigna angularis peroxidase A2-like (LOC108343109), mRNA
108342180	61.98	145.99	1.26015	9.01399e-09	Up	PREDICTED: Vigna angularis peroxisomal fatty acid beta-oxidation multifunctional protein MFP2-like (LOC108342180), mRNA
108344600	11.86	59.77	2.35747	1.30455e-08	Up	PREDICTED: Vigna angularis cytochrome P450 CYP736A12-like (LOC108344600), mRNA
108342084	69	155	1.19175	1.48252e-08	Up	PREDICTED: Vigna angularis MLO-like protein 13 (LOC108342084), transcript variant X2, mRNA;PREDICTED: Vigna angularis MLO-like protein 13 (LOC108342084), transcript variant X1, mRNA
108334152	63	146.01	1.2368	1.51033e-08	Up	PREDICTED: Vigna angularis beta-galactosidase 8-like (LOC108334152), mRNA
108344668	110.07	38.26	-1.50036	1.62646e-08	Down	PREDICTED: Vigna angularis mitogen-activated protein kinase 9-like (LOC108344668), mRNA
108322992	0	32.13	6.03	1.69488e-08	Up	PREDICTED: Vigna angularis uncharacterized LOC108322992 (LOC108322992), ncRNA
108323290	168	75	-1.13935	1.69957e-08	Down	PREDICTED: Vigna angularis probable 2-oxoglutarate-dependent dioxygenase AOP1 (LOC108323290), mRNA
108333070	56	135	1.29361	1.74282e-08	Up	PREDICTED: Vigna angularis uncharacterized GPI-anchored protein At4g28100-like (LOC108333070), mRNA
108331033	44	116	1.4227	1.93582e-08	Up	PREDICTED: Vigna angularis uncharacterized LOC108331033 (LOC108331033), mRNA
108338283	93	29	-1.65703	2.44959e-08	Down	PREDICTED: Vigna angularis ultraviolet-B receptor UVR8-like (LOC108338283), mRNA
108340179	76.56	164.07	1.1238	2.76678e-08	Up	PREDICTED: Vigna angularis uncharacterized LOC108340179 (LOC108340179), mRNA
108344111	31.61	0	-5.95816	2.90532e-08	Down	PREDICTED: Vigna angularis uncharacterized LOC108344111 (LOC108344111), mRNA
108336991	39.21	107	1.47247	3.15476e-08	Up	PREDICTED: Vigna angularis L-type lectin-domain containing receptor kinase IX.1-like (LOC108336991), mRNA
108339954	106	37	-1.49431	3.39013e-08	Down	PREDICTED: Vigna angularis TOM1-like protein 2 (LOC108339954), mRNA
108320689	59	137	1.23954	4.13442e-08	Up	PREDICTED: Vigna angularis monocopper oxidase-like protein SKU5 (LOC108320689), mRNA
108320211	162.84	73.5	-1.12349	4.15696e-08	Down	PREDICTED: Vigna angularis mitochondrial import inner membrane translocase subunit TIM23-2-like (LOC108320211), mRNA
108344924	87	177	1.04881	5.00979e-08	Up	PREDICTED: Vigna angularis aquaporin SIP1-1-like (LOC108344924), mRNA
108319175	80.35	167.13	1.08075	5.74966e-08	Up	PREDICTED: Vigna angularis extra-large guanine nucleotide-binding protein 1-like (LOC108319175), transcript variant X2, mRNA;PREDICTED: Vigna angularis extra-large guanine nucleotide-binding protein 1-like (LOC108319175), transcript variant X1, mRNA;PREDICTED: Vigna angularis extra-large guanine nucleotide-binding protein 1-like (LOC108319175), transcript variant X3, mRNA
108342410	7.38	46.68	2.68526	6.89653e-08	Up	PREDICTED: Vigna angularis class I heat shock protein-like (LOC108342410), mRNA
108323612	134	56	-1.23458	8.54407e-08	Down	PREDICTED: Vigna angularis uncharacterized LOC108323612 (LOC108323612), transcript variant X1, mRNA;PREDICTED: Vigna angularis uncharacterized LOC108323612 (LOC108323612), transcript variant X2, mRNA
108340134	15.14	62.56	2.07103	8.56773e-08	Up	PREDICTED: Vigna angularis uncharacterized LOC108340134 (LOC108340134), transcript variant X1, ncRNA;PREDICTED: Vigna angularis uncharacterized LOC108340134 (LOC108340134), transcript variant X2, ncRNA
108347311	27	84	1.66158	9.11049e-08	Up	PREDICTED: Vigna angularis uncharacterized LOC108347311 (LOC108347311), mRNA
108339355	22	75	1.79354	1.00206e-07	Up	PREDICTED: Vigna angularis protein PIN-LIKES 3-like (LOC108339355), mRNA
108337331	21	73	1.82166	1.0933e-07	Up	PREDICTED: Vigna angularis aspartic proteinase PCS1-like (LOC108337331), mRNA
108325623	146	65	-1.1433	1.48777e-07	Down	PREDICTED: Vigna angularis transcription factor VIP1 (LOC108325623), mRNA
108321119	76.18	157.7	1.07385	1.66124e-07	Up	PREDICTED: Vigna angularis isoflavone 2'-hydroxylase-like (LOC108321119), mRNA
108339466	50.44	119.93	1.2737	1.70272e-07	Up	PREDICTED: Vigna angularis uncharacterized LOC108339466 (LOC108339466), partial mRNA
108332417	60	14	-2.07538	1.9982e-07	Down	PREDICTED: Vigna angularis NAC transcription factor 56-like (LOC108332417), mRNA
108335659	75.43	22.18	-1.74173	2.18293e-07	Down	PREDICTED: Vigna angularis uncharacterized LOC108335659 (LOC108335659), ncRNA
108339200	42	106	1.35976	2.37341e-07	Up	PREDICTED: Vigna angularis uncharacterized LOC108339200 (LOC108339200), transcript variant X2, mRNA;PREDICTED: Vigna angularis uncharacterized LOC108339200 (LOC108339200), transcript variant X3, mRNA;PREDICTED: Vigna angularis uncharacterized LOC108339200 (LOC108339200), transcript variant X1, mRNA
108332523	134.86	59	-1.16852	2.84885e-07	Down	PREDICTED: Vigna angularis uncharacterized LOC108332523 (LOC108332523), mRNA
108319457	41.76	6.11	-2.74872	3.24538e-07	Down	PREDICTED: Vigna angularis guanine deaminase-like (LOC108319457), mRNA
108329679	76.29	155.59	1.05234	3.25861e-07	Up	PREDICTED: Vigna angularis protein NRT1/ PTR FAMILY 5.1 (LOC108329679), transcript variant X1, mRNA;PREDICTED: Vigna angularis protein NRT1/ PTR FAMILY 5.1 (LOC108329679), transcript variant X2, mRNA
108328318	131	57	-1.17638	3.69711e-07	Down	PREDICTED: Vigna angularis uncharacterized LOC108328318 (LOC108328318), mRNA
108321714	72	149	1.0734	3.80429e-07	Up	PREDICTED: Vigna angularis uncharacterized LOC108321714 (LOC108321714), mRNA
108338809	1.68	29	4.13367	3.8335e-07	Up	PREDICTED: Vigna angularis auxin-induced protein X10A-like (LOC108338809), mRNA
108341554	46.13	8.14	-2.47845	3.93917e-07	Down	PREDICTED: Vigna angularis acyltransferase-like protein At1g54570, chloroplastic (LOC108341554), mRNA
108342258	25	77	1.64708	3.94023e-07	Up	PREDICTED: Vigna angularis BAG family molecular chaperone regulator 3-like (LOC108342258), mRNA
108325108	156	74	-1.0518	4.0149e-07	Down	PREDICTED: Vigna angularis cytochrome P450 CYP73A100-like (LOC108325108), mRNA
108345256	53	121	1.2151	4.32067e-07	Up	PREDICTED: Vigna angularis strigolactone esterase D14 (LOC108345256), mRNA
108331164	84	28	-1.56081	4.362e-07	Down	PREDICTED: Vigna angularis flotillin-like protein 4 (LOC108331164), mRNA
108319308	35	93	1.43403	4.79316e-07	Up	PREDICTED: Vigna angularis AP2-like ethylene-responsive transcription factor AIL1 (LOC108319308), mRNA
108344979	74	150	1.04352	6.51991e-07	Up	PREDICTED: Vigna angularis serine/threonine-protein kinase CDL1 (LOC108344979), mRNA
108334798	65	18	-1.82829	6.82511e-07	Down	PREDICTED: Vigna angularis probable polyol transporter 6 (LOC108334798), mRNA
108330792	19	65	1.79859	7.37856e-07	Up	PREDICTED: Vigna angularis ethylene-responsive transcription factor CRF4 (LOC108330792), mRNA
108331491	17	61	1.86743	8.69369e-07	Up	PREDICTED: Vigna angularis protein COBRA-like (LOC108331491), mRNA
108327665	65	136	1.08925	9.49445e-07	Up	PREDICTED: Vigna angularis putative clathrin assembly protein At4g40080 (LOC108327665), mRNA
108327704	27	78	1.55467	1.02291e-06	Up	PREDICTED: Vigna angularis probable polygalacturonase (LOC108327704), mRNA
108325672	123	54	-1.16347	1.09761e-06	Down	PREDICTED: Vigna angularis non-specific lipid-transfer protein-like protein At2g13820 (LOC108325672), mRNA
108338069	49	112	1.2168	1.18126e-06	Up	PREDICTED: Vigna angularis uncharacterized LOC108338069 (LOC108338069), ncRNA
108345793	101	40	-1.31213	1.21688e-06	Down	PREDICTED: Vigna angularis protein LONGIFOLIA 1 (LOC108345793), mRNA
108327591	31	84	1.46227	1.26157e-06	Up	PREDICTED: Vigna angularis glucan endo-1,3-beta-glucosidase 1 (LOC108327591), mRNA
108332644	24.4	0	-5.58466	1.28842e-06	Down	PREDICTED: Vigna angularis GTP-binding protein BRASSINAZOLE INSENSITIVE PALE GREEN 2, chloroplastic-like (LOC108332644), mRNA
108342116	37	93	1.35386	1.52085e-06	Up	PREDICTED: Vigna angularis protein RADIALIS-like 1 (LOC108342116), transcript variant X2, mRNA;PREDICTED: Vigna angularis protein RADIALIS-like 1 (LOC108342116), transcript variant X1, mRNA
108321213	83.24	29.51	-1.47192	1.54526e-06	Down	PREDICTED: Vigna angularis uncharacterized LOC108321213 (LOC108321213), ncRNA
108346207	129.28	58.96	-1.10854	1.56158e-06	Down	PREDICTED: Vigna angularis uncharacterized LOC108346207 (LOC108346207), ncRNA
108321107	62	130	1.09232	1.59175e-06	Up	PREDICTED: Vigna angularis uncharacterized LOC108321107 (LOC108321107), mRNA
108322789	13	52	2.02415	1.70826e-06	Up	PREDICTED: Vigna angularis peroxidase P7-like (LOC108322789), mRNA
108337659	3	30	3.34608	1.77152e-06	Up	PREDICTED: Vigna angularis uncharacterized LOC108337659 (LOC108337659), ncRNA
108333643	82	29	-1.47542	1.78373e-06	Down	PREDICTED: Vigna angularis alpha carbonic anhydrase 8-like (LOC108333643), mRNA
108345039	49.37	111.24	1.19612	1.80945e-06	Up	PREDICTED: Vigna angularis short-chain dehydrogenase TIC 32, chloroplastic-like (LOC108345039), mRNA
108344970	123.95	55.93	-1.12391	1.99223e-06	Down	PREDICTED: Vigna angularis BAHD acyltransferase At3g29680-like (LOC108344970), mRNA
108330628	137.71	65.56	-1.04659	2.26737e-06	Down	PREDICTED: Vigna angularis heavy metal-associated isoprenylated plant protein 3-like (LOC108330628), mRNA
108323370	1	24	4.60912	2.26792e-06	Up	PREDICTED: Vigna angularis GDSL esterase/lipase At4g28780 (LOC108323370), mRNA
108328548	70	140	1.02415	2.32978e-06	Up	PREDICTED: Vigna angularis CASP-like protein 2D1 (LOC108328548), mRNA
108340123	23.1	0	-5.50567	2.57162e-06	Down	PREDICTED: Vigna angularis auxin-induced protein X10A-like (LOC108340123), mRNA
108343818	42	99	1.26119	2.70853e-06	Up	PREDICTED: Vigna angularis pollen-specific protein SF21-like (LOC108343818), mRNA
108342569	12	49	2.0539	2.79453e-06	Up	PREDICTED: Vigna angularis protein PIN-LIKES 3-like (LOC108342569), mRNA
108333233	69.98	139.31	1.01744	2.82014e-06	Up	PREDICTED: Vigna angularis putative calcium-binding protein CML19 (LOC108333233), mRNA
108347849	67	21	-1.64962	2.86317e-06	Down	PREDICTED: Vigna angularis uncharacterized LOC108347849 (LOC108347849), mRNA
108330914	0	22.48	5.51472	2.89962e-06	Up	PREDICTED: Vigna angularis LEAF RUST 10 DISEASE-RESISTANCE LOCUS RECEPTOR-LIKE PROTEIN KINASE-like 2.3 (LOC108330914), mRNA
108330427	143.07	69.94	-1.00838	2.984e-06	Down	PREDICTED: Vigna angularis uncharacterized LOC108330427 (LOC108330427), mRNA
108347514	64.98	132	1.04662	3.07809e-06	Up	PREDICTED: Vigna angularis protein SCAR2 (LOC108347514), transcript variant X3, mRNA;PREDICTED: Vigna angularis protein SCAR2 (LOC108347514), transcript variant X2, mRNA;PREDICTED: Vigna angularis protein SCAR2 (LOC108347514), transcript variant X4, mRNA;PREDICTED: Vigna angularis protein SCAR2 (LOC108347514), transcript variant X1, mRNA
108322678	47	106	1.19748	3.16569e-06	Up	PREDICTED: Vigna angularis CDPK-related kinase 5-like (LOC108322678), transcript variant X1, mRNA;PREDICTED: Vigna angularis CDPK-related kinase 5-like (LOC108322678), transcript variant X2, mRNA
108337282	87	33	-1.3744	3.16569e-06	Down	PREDICTED: Vigna angularis uncharacterized LOC108337282 (LOC108337282), mRNA
108332721	115	51	-1.14891	3.21015e-06	Down	PREDICTED: Vigna angularis probable polyamine transporter At1g31830 (LOC108332721), mRNA
108337649	137	66	-1.02949	3.33169e-06	Down	PREDICTED: Vigna angularis uncharacterized LOC108337649 (LOC108337649), mRNA
108333188	91.99	36.31	-1.31696	3.54677e-06	Down	PREDICTED: Vigna angularis boron transporter 4-like (LOC108333188), transcript variant X3, mRNA;PREDICTED: Vigna angularis boron transporter 4-like (LOC108333188), transcript variant X2, mRNA;PREDICTED: Vigna angularis boron transporter 4-like (LOC108333188), transcript variant X6, mRNA;PREDICTED: Vigna angularis boron transporter 4-like (LOC108333188), transcript variant X4, mRNA;PREDICTED: Vign…
108333613	101.02	42.07	-1.23962	3.57197e-06	Down	PREDICTED: Vigna angularis uncharacterized LOC108333613 (LOC108333613), mRNA
108340301	128	60	-1.06896	3.58612e-06	Down	PREDICTED: Vigna angularis G-type lectin S-receptor-like serine/threonine-protein kinase At4g27290 (LOC108340301), mRNA
108325487	61	18	-1.73666	3.67036e-06	Down	PREDICTED: Vigna angularis GEM-like protein 4 (LOC108325487), mRNA
108345832	68.86	136.61	1.01248	3.90342e-06	Up	PREDICTED: Vigna angularis PI-PLC X domain-containing protein At5g67130-like (LOC108345832), mRNA
108321561	14	52	1.91724	4.01459e-06	Up	PREDICTED: Vigna angularis glycine-rich cell wall structural protein 2 (LOC108321561), mRNA
108340265	53	114	1.12912	4.05295e-06	Up	PREDICTED: Vigna angularis uncharacterized LOC108340265 (LOC108340265), mRNA
108322989	7	38	2.46473	4.06153e-06	Up	PREDICTED: Vigna angularis pleiotropic drug resistance protein 1-like (LOC108322989), mRNA
108321286	20	62.55	1.66916	4.31089e-06	Up	PREDICTED: Vigna angularis pentatricopeptide repeat-containing protein At3g51320-like (LOC108321286), mRNA
108343749	18	59	1.73687	4.43158e-06	Up	PREDICTED: Vigna angularis putative calcium-transporting ATPase 13, plasma membrane-type (LOC108343749), mRNA
108347231	48	106	1.16711	5.07793e-06	Up	PREDICTED: Vigna angularis transcription factor MYB1R1-like (LOC108347231), transcript variant X1, mRNA;PREDICTED: Vigna angularis transcription factor MYB1R1-like (LOC108347231), transcript variant X2, mRNA
108337600	65	130	1.02415	5.5333e-06	Up	PREDICTED: Vigna angularis mitochondrial substrate carrier family protein E-like (LOC108337600), mRNA
108340494	36	6	-2.56081	5.55568e-06	Down	PREDICTED: Vigna angularis CLAVATA3/ESR (CLE)-related protein 6-like (LOC108340494), mRNA
108344890	45	101	1.19051	6.12699e-06	Up	PREDICTED: Vigna angularis probable galacturonosyltransferase-like 10 (LOC108344890), mRNA
108339065	13	49	1.93842	6.67542e-06	Up	PREDICTED: Vigna angularis ethylene-responsive transcription factor ERF038-like (LOC108339065), mRNA
108346366	120	56	-1.07538	6.69976e-06	Down	PREDICTED: Vigna angularis GTP cyclohydrolase 1-like (LOC108346366), mRNA
108345235	24	68	1.52665	7.22365e-06	Up	PREDICTED: Vigna angularis sodium transporter HKT1-like (LOC108345235), mRNA
108324416	10	43	2.12849	7.40182e-06	Up	PREDICTED: Vigna angularis disease resistance protein RGA2-like (LOC108324416), mRNA
108331059	30	77	1.38405	9.25458e-06	Up	PREDICTED: Vigna angularis UPF0047 protein C4A8.02c-like (LOC108331059), transcript variant X2, mRNA;PREDICTED: Vigna angularis UPF0047 protein C4A8.02c-like (LOC108331059), transcript variant X1, mRNA
108333484	57	117	1.06163	9.28477e-06	Up	PREDICTED: Vigna angularis probable LRR receptor-like serine/threonine-protein kinase At1g34110 (LOC108333484), mRNA
108319887	113	52	-1.09559	9.31404e-06	Down	PREDICTED: Vigna angularis protein CHROMATIN REMODELING 25 (LOC108319887), mRNA
108332915	15.44	52.58	1.79199	9.89494e-06	Up	PREDICTED: Vigna angularis amidophosphoribosyltransferase, chloroplastic-like (LOC108332915), mRNA
108320241	34	83	1.31173	1.00046e-05	Up	PREDICTED: Vigna angularis probable LRR receptor-like serine/threonine-protein kinase At1g67720 (LOC108320241), mRNA
108347955	33.98	5.63	-2.56933	1.01187e-05	Down	PREDICTED: Vigna angularis uncharacterized LOC108347955 (LOC108347955), mRNA
108333157	18	57	1.68712	1.02758e-05	Up	PREDICTED: Vigna angularis root phototropism protein 3-like (LOC108333157), mRNA
108341450	54.84	113.02	1.06743	1.22379e-05	Up	PREDICTED: Vigna angularis wall-associated receptor kinase 3-like (LOC108341450), mRNA
108328574	115	54	-1.06645	1.23444e-05	Down	PREDICTED: Vigna angularis NAD(P)H-quinone oxidoreductase subunit S, chloroplastic-like (LOC108328574), mRNA
108342727	127.16	62.43	-1.00218	1.25398e-05	Down	PREDICTED: Vigna angularis sodium/hydrogen exchanger 2-like (LOC108342727), mRNA
108319150	48	103	1.12569	1.30984e-05	Up	PREDICTED: Vigna angularis uncharacterized LOC108319150 (LOC108319150), transcript variant X2, mRNA;PREDICTED: Vigna angularis uncharacterized LOC108319150 (LOC108319150), transcript variant X1, mRNA
108345221	110	51	-1.08478	1.46853e-05	Down	PREDICTED: Vigna angularis root phototropism protein 3-like (LOC108345221), mRNA
108341721	7	35.38	2.36166	1.53271e-05	Up	PREDICTED: Vigna angularis metacaspase-3-like (LOC108341721), mRNA
108333839	120	58	-1.02476	1.56293e-05	Down	PREDICTED: Vigna angularis nudix hydrolase 16, mitochondrial-like (LOC108333839), transcript variant X2, mRNA;PREDICTED: Vigna angularis nudix hydrolase 16, mitochondrial-like (LOC108333839), transcript variant X1, mRNA
108328361	3	26	3.13963	1.66523e-05	Up	PREDICTED: Vigna angularis non-specific lipid-transfer protein 1-like (LOC108328361), mRNA
108341792	19.57	0	-5.26642	1.72503e-05	Down	PREDICTED: Vigna angularis adenosylhomocysteinase-like (LOC108341792), mRNA
108335848	88	37	-1.22583	1.94437e-05	Down	PREDICTED: Vigna angularis uncharacterized LOC108335848 (LOC108335848), mRNA
108333502	56	113	1.03698	1.99177e-05	Up	PREDICTED: Vigna angularis abscisic acid 8'-hydroxylase 1-like (LOC108333502), mRNA
108336705	7.7	36.2	2.25721	2.10719e-05	Up	PREDICTED: Vigna angularis receptor-like protein 2 (LOC108336705), mRNA
108337006	19.19	0	-5.23813	2.12454e-05	Down	PREDICTED: Vigna angularis uncharacterized LOC108337006 (LOC108337006), mRNA
108342745	1	20	4.34608	2.25579e-05	Up	PREDICTED: Vigna angularis uncharacterized LOC108342745 (LOC108342745), mRNA
108324326	114	55	-1.02738	2.50731e-05	Down	PREDICTED: Vigna angularis uncharacterized LOC108324326 (LOC108324326), mRNA
108337987	106.78	50.2	-1.06473	2.685e-05	Down	PREDICTED: Vigna angularis circumsporozoite protein-like (LOC108337987), mRNA
108324877	38	86	1.20249	2.79479e-05	Up	PREDICTED: Vigna angularis cytochrome P450 77A3 (LOC108324877), mRNA
108338717	3	25	3.08305	2.90997e-05	Up	PREDICTED: Vigna angularis ammonium transporter 3 member 1-like (LOC108338717), mRNA
108337831	52	16	-1.67629	3.36848e-05	Down	PREDICTED: Vigna angularis E3 ubiquitin ligase BIG BROTHER-like (LOC108337831), mRNA
108318937	41.18	10.28	-1.97795	3.59267e-05	Down	PREDICTED: Vigna angularis DNA polymerase alpha subunit B-like (LOC108318937), partial mRNA
108332736	80.14	33.21	-1.24675	3.72374e-05	Down	PREDICTED: Vigna angularis UDP-glucose flavonoid 3-O-glucosyltransferase 7-like (LOC108332736), mRNA
108337785	62	22	-1.47061	3.86791e-05	Down	PREDICTED: Vigna angularis receptor-like protein 12 (LOC108337785), mRNA
108347051	18.09	0	-5.15297	3.87352e-05	Down	PREDICTED: Vigna angularis uncharacterized LOC108347051 (LOC108347051), ncRNA
108339651	47	98	1.08427	3.90454e-05	Up	PREDICTED: Vigna angularis probable inactive purple acid phosphatase 27 (LOC108339651), transcript variant X2, mRNA;PREDICTED: Vigna angularis probable inactive purple acid phosphatase 27 (LOC108339651), transcript variant X1, mRNA
108320601	20	57	1.53511	4.00759e-05	Up	PREDICTED: Vigna angularis beta-amyrin synthase (LOC108320601), mRNA
108343726	1	19	4.27208	4.01385e-05	Up	PREDICTED: Vigna angularis developmental protein SEPALLATA 1 (LOC108343726), transcript variant X2, mRNA;PREDICTED: Vigna angularis developmental protein SEPALLATA 1 (LOC108343726), transcript variant X1, mRNA
108339375	6.15	31.58	2.38451	4.15938e-05	Up	PREDICTED: Vigna angularis glycine-rich cell wall structural protein 1-like (LOC108339375), mRNA
108342522	0	17.64	5.16493	4.16568e-05	Up	PREDICTED: Vigna angularis universal stress protein PHOS34-like (LOC108342522), mRNA
108344389	17.79	0	-5.12884	4.55231e-05	Down	PREDICTED: Vigna angularis IST1 homolog (LOC108344389), mRNA
108334219	32.49	76.1	1.25205	4.83582e-05	Up	PREDICTED: Vigna angularis calmodulin-like protein 7 (LOC108334219), mRNA
108333346	12.73	44.01	1.81375	4.88597e-05	Up	PREDICTED: Vigna angularis putative calcium-binding protein CML19 (LOC108333346), mRNA
108340286	7	33	2.26119	4.97848e-05	Up	PREDICTED: Vigna angularis squamosa promoter-binding protein 1 (LOC108340286), transcript variant X2, mRNA;PREDICTED: Vigna angularis squamosa promoter-binding protein 1 (LOC108340286), transcript variant X1, mRNA
108333466	3	24	3.02415	5.04195e-05	Up	PREDICTED: Vigna angularis basic leucine zipper 34-like (LOC108333466), mRNA
108328164	17.54	0	-5.10842	5.2302e-05	Down	PREDICTED: Vigna angularis probable GTP-binding protein OBGM, mitochondrial (LOC108328164), mRNA
108324166	17	51	1.60912	5.91439e-05	Up	PREDICTED: Vigna angularis cysteine-rich receptor-like protein kinase 2 (LOC108324166), transcript variant X1, mRNA;PREDICTED: Vigna angularis cysteine-rich receptor-like protein kinase 2 (LOC108324166), transcript variant X2, mRNA
108345381	0	17	5.11162	5.95701e-05	Up	PREDICTED: Vigna angularis probable WRKY transcription factor 27 (LOC108345381), mRNA
108325528	29	5	-2.5119	6.09632e-05	Down	PREDICTED: Vigna angularis uncharacterized LOC108325528 (LOC108325528), mRNA
108327075	22.9	60.58	1.42765	6.14128e-05	Up	PREDICTED: Vigna angularis uncharacterized LOC108327075 (LOC108327075), mRNA
108335926	52	17	-1.58882	6.78857e-05	Down	PREDICTED: Vigna angularis uncharacterized endoplasmic reticulum membrane protein C16E8.02-like (LOC108335926), transcript variant X2, mRNA;PREDICTED: Vigna angularis uncharacterized endoplasmic reticulum membrane protein C16E8.02-like (LOC108335926), transcript variant X1, mRNA
108335194	42.98	11.99	-1.81768	6.8297e-05	Down	PREDICTED: Vigna angularis endochitinase-like (LOC108335194), mRNA
108333245	52	103	1.01021	7.09138e-05	Up	PREDICTED: Vigna angularis fasciclin-like arabinogalactan protein 12 (LOC108333245), mRNA
108325360	39	10	-1.93932	7.45002e-05	Down	PREDICTED: Vigna angularis squamosa promoter-binding-like protein 9 (LOC108325360), mRNA
108331333	63.57	24.06	-1.37756	7.4942e-05	Down	PREDICTED: Vigna angularis uncharacterized LOC108331333 (LOC108331333), mRNA
108340275	15	47	1.67185	7.4942e-05	Up	PREDICTED: Vigna angularis uncharacterized LOC108340275 (LOC108340275), mRNA
108323098	50	100	1.02415	7.53686e-05	Up	PREDICTED: Vigna angularis uncharacterized LOC108323098 (LOC108323098), mRNA
108331184	37	9	-2.01538	7.57707e-05	Down	PREDICTED: Vigna angularis auxin-induced protein 15A-like (LOC108331184), mRNA
108336971	0	16.51	5.06942	7.82933e-05	Up	PREDICTED: Vigna angularis low affinity sulfate transporter 3-like (LOC108336971), mRNA
108326954	23	60	1.40748	8.06268e-05	Up	PREDICTED: Vigna angularis probable beta-D-xylosidase 2 (LOC108326954), mRNA
108339509	32.38	6.84	-2.21888	8.36827e-05	Down	PREDICTED: Vigna angularis beta-glucosidase 12-like (LOC108339509), mRNA
108329599	31.83	73.37	1.22896	8.6567e-05	Up	PREDICTED: Vigna angularis transcription factor RADIALIS-like (LOC108329599), mRNA
108336427	54.29	18.75	-1.50964	8.95007e-05	Down	PREDICTED: Vigna angularis probable rhamnogalacturonate lyase B (LOC108336427), mRNA
108342619	33	75	1.20858	8.99746e-05	Up	PREDICTED: Vigna angularis uncharacterized acetyltransferase At3g50280-like (LOC108342619), mRNA
108341290	16.53	0	-5.02286	9.13786e-05	Down	PREDICTED: Vigna angularis tripeptidyl-peptidase 2-like (LOC108341290), mRNA
108335256	16.67	49.3	1.58849	9.35156e-05	Up	PREDICTED: Vigna angularis probable mannitol dehydrogenase (LOC108335256), mRNA
108341328	83	37	-1.14143	9.49521e-05	Down	PREDICTED: Vigna angularis NAD(P)H-quinone oxidoreductase subunit 2 B, chloroplastic (LOC108341328), mRNA
108324651	38	82	1.13378	9.99504e-05	Up	PREDICTED: Vigna angularis autophagy-related protein 9-like (LOC108324651), mRNA
108339538	28	5	-2.46127	0.000100812	Down	PREDICTED: Vigna angularis putative beta-glucosidase 41 (LOC108339538), transcript variant X2, mRNA;PREDICTED: Vigna angularis putative beta-glucosidase 41 (LOC108339538), transcript variant X1, mRNA
108337514	15	46	1.64082	0.000112806	Up	PREDICTED: Vigna angularis transmembrane protein 136-like (LOC108337514), transcript variant X3, mRNA;PREDICTED: Vigna angularis transmembrane protein 136-like (LOC108337514), transcript variant X1, mRNA;PREDICTED: Vigna angularis transmembrane protein 136-like (LOC108337514), transcript variant X2, mRNA
108338103	25	62	1.33449	0.000121196	Up	PREDICTED: Vigna angularis putative uncharacterized protein DDB_G0277255 (LOC108338103), mRNA
108318810	65	26	-1.29778	0.000134352	Down	PREDICTED: Vigna angularis cytochrome P450 76C2-like (LOC108318810), partial mRNA
108318691	15.79	0	-4.95679	0.000137473	Down	PREDICTED: Vigna angularis uncharacterized LOC108318691 (LOC108318691), transcript variant X2, mRNA;PREDICTED: Vigna angularis uncharacterized LOC108318691 (LOC108318691), transcript variant X1, mRNA;PREDICTED: Vigna angularis uncharacterized LOC108318691 (LOC108318691), transcript variant X3, mRNA
108322281	92	44	-1.03998	0.000141121	Down	PREDICTED: Vigna angularis uncharacterized LOC108322281 (LOC108322281), mRNA
108319392	24	60	1.34608	0.000142036	Up	PREDICTED: Vigna angularis probable WRKY transcription factor 71 (LOC108319392), mRNA
108335606	26	63	1.30099	0.00014636	Up	PREDICTED: Vigna angularis peroxidase 5-like (LOC108335606), mRNA
108335294	83	38	-1.10296	0.000149508	Down	PREDICTED: Vigna angularis formyltetrahydrofolate deformylase 1, mitochondrial-like (LOC108335294), mRNA
108342065	96	47	-1.00622	0.000155077	Down	PREDICTED: Vigna angularis putative S-adenosyl-L-methionine-dependent methyltransferase MAP_3564 (LOC108342065), mRNA
108325244	44	89	1.04045	0.000159478	Up	PREDICTED: Vigna angularis uncharacterized LOC108325244 (LOC108325244), mRNA
108328572	33	73	1.16958	0.000171219	Up	PREDICTED: Vigna angularis RING-H2 finger protein ATL5-like (LOC108328572), mRNA
108321372	5	26	2.40266	0.000199833	Up	PREDICTED: Vigna angularis uncharacterized LOC108321372 (LOC108321372), mRNA
108343263	30	68	1.20472	0.000205983	Up	PREDICTED: Vigna angularis abscisic acid receptor PYL12-like (LOC108343263), mRNA
108325101	6	28	2.24654	0.000209401	Up	PREDICTED: Vigna angularis ABC transporter G family member 11-like (LOC108325101), transcript variant X2, mRNA;PREDICTED: Vigna angularis ABC transporter G family member 11-like (LOC108325101), transcript variant X1, mRNA
108318772	19	51	1.44865	0.000211513	Up	PREDICTED: Vigna angularis ethylene-responsive transcription factor ERF113-like (LOC108318772), partial mRNA
108338969	15	0	-4.88274	0.000212262	Down	PREDICTED: Vigna angularis transcription factor DICHOTOMA (LOC108338969), mRNA
108336993	62	25	-1.28619	0.000216301	Down	PREDICTED: Vigna angularis serine/threonine-protein kinase STY17-like (LOC108336993), mRNA
108324432	1	16	4.02415	0.000225288	Up	PREDICTED: Vigna angularis nudix hydrolase 12, mitochondrial-like (LOC108324432), mRNA
108336990	43.13	86.58	1.02949	0.000225499	Up	PREDICTED: Vigna angularis L-type lectin-domain containing receptor kinase IX.1-like (LOC108336990), mRNA
108333383	46.2	15.45	-1.55613	0.000227255	Down	PREDICTED: Vigna angularis uncharacterized LOC108333383 (LOC108333383), mRNA
108341320	37.69	78.85	1.08908	0.000228153	Up	PREDICTED: Vigna angularis uncharacterized LOC108341320 (LOC108341320), mRNA
108333323	68	29	-1.20533	0.000231986	Down	PREDICTED: Vigna angularis probable terpene synthase 11 (LOC108333323), transcript variant X1, mRNA;PREDICTED: Vigna angularis probable terpene synthase 11 (LOC108333323), transcript variant X2, mRNA
108338479	27	63	1.24654	0.000243711	Up	PREDICTED: Vigna angularis uncharacterized LOC108338479 (LOC108338479), mRNA
108327977	19	2	-3.22377	0.000244224	Down	PREDICTED: Vigna angularis galactinol synthase 2-like (LOC108327977), mRNA
108337333	11	37	1.77417	0.000261357	Up	PREDICTED: Vigna angularis protein EXORDIUM-like (LOC108337333), mRNA
108322126	20	52	1.40266	0.000263023	Up	PREDICTED: Vigna angularis xyloglucan endotransglucosylase/hydrolase protein 22-like (LOC108322126), mRNA
108337248	32	70	1.15344	0.000278193	Up	PREDICTED: Vigna angularis putative nuclease HARBI1 (LOC108337248), mRNA
108324448	17	47	1.49128	0.000281248	Up	PREDICTED: Vigna angularis bifunctional dihydroflavonol 4-reductase/flavanone 4-reductase-like (LOC108324448), mRNA
108327815	39	80	1.06068	0.000281927	Up	PREDICTED: Vigna angularis F-box protein At2g26850-like (LOC108327815), mRNA
108344684	17.86	48.21	1.45675	0.000301468	Up	PREDICTED: Vigna angularis chlorophyll a-b binding protein of LHCII type 1-like (LOC108344684), mRNA
108344215	3.17	21	2.75199	0.000318881	Up	PREDICTED: Vigna angularis LRR receptor-like serine/threonine-protein kinase GSO1 (LOC108344215), mRNA
108346311	8	31	1.97835	0.000324454	Up	PREDICTED: Vigna angularis patellin-6-like (LOC108346311), mRNA
108328287	27.27	62.48	1.22023	0.000331116	Up	PREDICTED: Vigna angularis uncharacterized LOC108328287 (LOC108328287), mRNA
108335241	20.97	3	-2.78114	0.000335448	Down	PREDICTED: Vigna angularis nudix hydrolase 8-like (LOC108335241), mRNA
108347933	29	65	1.18854	0.000336041	Up	PREDICTED: Vigna angularis ethylene-responsive transcription factor ERF095-like (LOC108347933), mRNA
108337568	7	28.86	2.0678	0.000358735	Up	PREDICTED: Vigna angularis 7-deoxyloganetin glucosyltransferase-like (LOC108337568), mRNA
108337130	10.58	35.49	1.77023	0.000360866	Up	PREDICTED: Vigna angularis 18.5 kDa class I heat shock protein-like (LOC108337130), mRNA
108332304	25.64	59.53	1.23937	0.000390682	Up	PREDICTED: Vigna angularis uncharacterized LOC108332304 (LOC108332304), ncRNA
108340034	30.43	7.53	-1.99062	0.000391857	Down	PREDICTED: Vigna angularis senescence-specific cysteine protease SAG39-like (LOC108340034), mRNA
108331166	26	60	1.2306	0.000399607	Up	PREDICTED: Vigna angularis isoaspartyl peptidase/L-asparaginase-like (LOC108331166), mRNA
108338903	57	23	-1.28518	0.000399986	Down	PREDICTED: Vigna angularis ABC transporter G family member 15-like (LOC108338903), transcript variant X2, mRNA;PREDICTED: Vigna angularis ABC transporter G family member 15-like (LOC108338903), transcript variant X4, mRNA;PREDICTED: Vigna angularis ABC transporter G family member 15-like (LOC108338903), transcript variant X3, mRNA;PREDICTED: Vigna angularis ABC transporter G family member 15-like…
108334787	35	10	-1.7832	0.000414715	Down	PREDICTED: Vigna angularis cytochrome P450 71D8-like (LOC108334787), mRNA
108328727	36	74	1.06368	0.000471372	Up	PREDICTED: Vigna angularis uncharacterized LOC108328727 (LOC108328727), transcript variant X2, misc_RNA;PREDICTED: Vigna angularis uncharacterized LOC108328727 (LOC108328727), transcript variant X1, mRNA
108322013	4	22	2.48358	0.000501484	Up	PREDICTED: Vigna angularis lysM domain receptor-like kinase 4 (LOC108322013), mRNA
108345398	4	22	2.48358	0.000501484	Up	PREDICTED: Vigna angularis protein YLS3-like (LOC108345398), transcript variant X2, mRNA;PREDICTED: Vigna angularis protein YLS3-like (LOC108345398), transcript variant X1, mRNA
108328332	7	28	2.02415	0.000531247	Up	PREDICTED: Vigna angularis protein trichome birefringence-like 34 (LOC108328332), transcript variant X1, mRNA;PREDICTED: Vigna angularis protein trichome birefringence-like 34 (LOC108328332), transcript variant X2, mRNA
108325764	0	13	4.72459	0.000559485	Up	PREDICTED: Vigna angularis uncharacterized LOC108325764 (LOC108325764), transcript variant X2, ncRNA;PREDICTED: Vigna angularis uncharacterized LOC108325764 (LOC108325764), transcript variant X1, ncRNA
108324624	0	13	4.72459	0.000559485	Up	PREDICTED: Vigna angularis aluminum-activated malate transporter 14-like (LOC108324624), mRNA
108334934	16.75	1.75	-3.23458	0.000577211	Down	PREDICTED: Vigna angularis pentatricopeptide repeat-containing protein At5g50280, chloroplastic-like (LOC108334934), mRNA
108332459	71	33	-1.0812	0.000581101	Down	PREDICTED: Vigna angularis DNA replication ATP-dependent helicase/nuclease DNA2 (LOC108332459), transcript variant X1, mRNA;PREDICTED: Vigna angularis DNA replication ATP-dependent helicase/nuclease DNA2 (LOC108332459), transcript variant X2, misc_RNA
108347794	36.53	73.78	1.0383	0.000624521	Up	PREDICTED: Vigna angularis uncharacterized LOC108347794 (LOC108347794), mRNA
108325340	34	10	-1.74138	0.000628414	Down	PREDICTED: Vigna angularis uncharacterized LOC108325340 (LOC108325340), mRNA
108323088	22	4	-2.43528	0.000648972	Down	PREDICTED: Vigna angularis protein LIGHT-DEPENDENT SHORT HYPOCOTYLS 4-like (LOC108323088), mRNA
108318971	0	12.71	4.69204	0.000658991	Up	PREDICTED: Vigna angularis pentatricopeptide repeat-containing protein At5g66631-like (LOC108318971), mRNA
108342055	39	76.97	1.00497	0.000671324	Up	PREDICTED: Vigna angularis spermidine hydroxycinnamoyl transferase-like (LOC108342055), mRNA
108334050	24	5	-2.23888	0.000705662	Down	PREDICTED: Vigna angularis protein IQ-DOMAIN 1-like (LOC108334050), transcript variant X3, mRNA;PREDICTED: Vigna angularis protein IQ-DOMAIN 1-like (LOC108334050), transcript variant X1, mRNA;PREDICTED: Vigna angularis protein IQ-DOMAIN 1-like (LOC108334050), transcript variant X4, mRNA;PREDICTED: Vigna angularis protein IQ-DOMAIN 1-like (LOC108334050), transcript variant X2, mRNA
108319745	13.73	39.19	1.53731	0.000713103	Up	PREDICTED: Vigna angularis pentatricopeptide repeat-containing protein At3g63370, chloroplastic-like (LOC108319745), mRNA
108320231	15.74	1.58	-3.29229	0.000779533	Down	PREDICTED: Vigna angularis uncharacterized LOC108320231 (LOC108320231), ncRNA
108339896	47	18	-1.36051	0.000799521	Down	PREDICTED: Vigna angularis uncharacterized LOC108339896 (LOC108339896), transcript variant X2, mRNA;PREDICTED: Vigna angularis uncharacterized LOC108339896 (LOC108339896), transcript variant X1, mRNA
108344314	7	27	1.97169	0.000836647	Up	PREDICTED: Vigna angularis uncharacterized LOC108344314 (LOC108344314), mRNA
108320353	17	44	1.39612	0.000850418	Up	PREDICTED: Vigna angularis 1-aminocyclopropane-1-carboxylate synthase-like (LOC108320353), mRNA
108337678	27	59	1.15191	0.000886305	Up	PREDICTED: Vigna angularis ervatamin-B-like (LOC108337678), mRNA
108340367	53	22	-1.24434	0.000895196	Down	PREDICTED: Vigna angularis UDP-D-apiose/UDP-D-xylose synthase 2-like (LOC108340367), mRNA
108342628	53	22	-1.24434	0.000895196	Down	PREDICTED: Vigna angularis uncharacterized LOC108342628 (LOC108342628), mRNA
108328788	1.31	14.44	3.48658	0.000895196	Up	PREDICTED: Vigna angularis uncharacterized LOC108328788 (LOC108328788), transcript variant X1, mRNA;PREDICTED: Vigna angularis uncharacterized LOC108328788 (LOC108328788), transcript variant X2, mRNA
108342454	21	50	1.27569	0.000909774	Up	PREDICTED: Vigna angularis alpha-protein kinase 1-like (LOC108342454), mRNA
108338918	14	39	1.5022	0.000910084	Up	PREDICTED: Vigna angularis uncharacterized acetyltransferase At3g50280 (LOC108338918), mRNA
108339672	62	28	-1.12269	0.000933169	Down	PREDICTED: Vigna angularis origin of replication complex subunit 3 (LOC108339672), mRNA
108320733	0	12	4.60912	0.000986405	Up	PREDICTED: Vigna angularis beta-glucosidase 12-like (LOC108320733), mRNA
